# Supplementary material for: Synthesis of dipolar molecular rotors as linkers for metal-organic frameworks
Source: Beilstein J Org Chem. 2019 Jun 18;15:1331–8. doi: 10.3762/bjoc.15.132 (PMC6604738; doi:10.3762/bjoc.15.132)
Supplement: File 2 — cif file for compound 12b. [file Beilstein_J_Org_Chem-15-1331-s002.cif]

 
data_herges129
 
_audit_creation_method            SHELXL-2014
_chemical_name_systematic
;
 ?
;
_chemical_name_common             ?
_chemical_melting_point           ?
_chemical_formula_moiety          ?
_chemical_formula_sum
 'C30 H42 N4 S Si2' 
_chemical_formula_weight          546.91

loop_
 _atom_type_symbol
 _atom_type_description
 _atom_type_scat_dispersion_real
 _atom_type_scat_dispersion_imag
 _atom_type_scat_source
 'C'  'C'   0.0033   0.0016
 'International Tables Vol C Tables 4.2.6.8 and 6.1.1.4'
 'H'  'H'   0.0000   0.0000
 'International Tables Vol C Tables 4.2.6.8 and 6.1.1.4'
 'N'  'N'   0.0061   0.0033
 'International Tables Vol C Tables 4.2.6.8 and 6.1.1.4'
 'Si'  'Si'   0.0817   0.0704
 'International Tables Vol C Tables 4.2.6.8 and 6.1.1.4'
 'S'  'S'   0.1246   0.1234
 'International Tables Vol C Tables 4.2.6.8 and 6.1.1.4'
 
_space_group_crystal_system       monoclinic
_space_group_IT_number            14
_space_group_name_H-M_alt         'P 21/c'
_space_group_name_Hall            '-P 2ybc'
 
_shelx_space_group_comment
;
The symmetry employed for this shelxl refinement is uniquely defined
by the following loop, which should always be used as a source of
symmetry information in preference to the above space-group names.
They are only intended as comments.
;
 
loop_
 _space_group_symop_operation_xyz
 'x, y, z'
 '-x, y+1/2, -z+1/2'
 '-x, -y, -z'
 'x, -y-1/2, z-1/2'
 
_cell_length_a                    13.3629(4)
_cell_length_b                    15.4255(3)
_cell_length_c                    16.2296(4)
_cell_angle_alpha                 90
_cell_angle_beta                  94.777(2)
_cell_angle_gamma                 90
_cell_volume                      3333.78(14)
_cell_formula_units_Z             4
_cell_measurement_temperature     200(2)
_cell_measurement_reflns_used     32011 
_cell_measurement_theta_min       1.529 
_cell_measurement_theta_max       26.002 
 
_exptl_crystal_description        block 
_exptl_crystal_colour             yellow 
_exptl_crystal_density_meas       ? 
_exptl_crystal_density_method     ?              
_exptl_crystal_density_diffrn     1.090          
_exptl_crystal_F_000              1176
_exptl_transmission_factor_min    ?                                             
_exptl_transmission_factor_max    ?                                             
_exptl_crystal_size_max           0.18 
_exptl_crystal_size_mid           0.12 
_exptl_crystal_size_min           0.06 
_exptl_absorpt_coefficient_mu     0.192
_shelx_estimated_absorpt_T_min    ? 
_shelx_estimated_absorpt_T_max    ? 
_exptl_absorpt_correction_type    numerical 
_exptl_absorpt_correction_T_min   0.9228 
_exptl_absorpt_correction_T_max   0.9828 
_exptl_absorpt_process_details    'X-Red and X-Shape (STOE, 2008)'  
 
_exptl_special_details
;
 ?
;
 
_diffrn_ambient_temperature       200(2)
_diffrn_radiation_wavelength      0.71073
_diffrn_radiation_type            MoK\a
_diffrn_source                    ?                       
_diffrn_measurement_device_type   'STOE IPDS-2' 
_diffrn_measurement_method        'Omega scans' 
_diffrn_detector_area_resol_mean  ? 
_diffrn_reflns_number             32011
_diffrn_reflns_av_unetI/netI      0.0202
_diffrn_reflns_av_R_equivalents   0.0405
_diffrn_reflns_limit_h_min        -16
_diffrn_reflns_limit_h_max        16
_diffrn_reflns_limit_k_min        -19
_diffrn_reflns_limit_k_max        16
_diffrn_reflns_limit_l_min        -20
_diffrn_reflns_limit_l_max        20
_diffrn_reflns_theta_min          1.529
_diffrn_reflns_theta_max          26.002
_diffrn_reflns_theta_full         25.242
_diffrn_measured_fraction_theta_max   0.990
_diffrn_measured_fraction_theta_full  0.989
_diffrn_reflns_Laue_measured_fraction_max    0.990
_diffrn_reflns_Laue_measured_fraction_full   0.989
_diffrn_reflns_point_group_measured_fraction_max   0.990
_diffrn_reflns_point_group_measured_fraction_full  0.989
_reflns_number_total              6482
_reflns_number_gt                 5702
_reflns_threshold_expression      'I > 2\s(I)'
_reflns_Friedel_coverage          0.000
_reflns_Friedel_fraction_max      .
_reflns_Friedel_fraction_full     .
 
_reflns_special_details
;
 Reflections were merged by SHELXL according to the crystal
 class for the calculation of statistics and refinement.
 
 _reflns_Friedel_fraction is defined as the number of unique
 Friedel pairs measured divided by the number that would be
 possible theoretically, ignoring centric projections and
 systematic absences.
;
 
_computing_data_collection        'X-AREA (STOE, 2008)'
_computing_cell_refinement        'X-AREA (STOE, 2008)'
_computing_data_reduction         'X-AREA (STOE, 2008)'
_computing_structure_solution     'SHELXT (Sheldrick, 2015)'
_computing_structure_refinement   'SHELXL-2014 (Sheldrick,2015)' _computing_molecular_graphics     ?
_computing_publication_material   ?
 
_refine_special_details
;
 ?
;
_refine_ls_structure_factor_coef  Fsqd
_refine_ls_matrix_type            full
_refine_ls_weighting_scheme       calc
_refine_ls_weighting_details
'w=1/[\s^2^(Fo^2^)+(0.0864P)^2^+1.1821P] where P=(Fo^2^+2Fc^2^)/3'
_atom_sites_solution_primary      ?
_atom_sites_solution_secondary    ?
_atom_sites_solution_hydrogens    geom
_refine_ls_hydrogen_treatment     constr
_refine_ls_extinction_method      none
_refine_ls_extinction_coef        .
_refine_ls_number_reflns          6482
_refine_ls_number_parameters      346
_refine_ls_number_restraints      0
_refine_ls_R_factor_all           0.0662
_refine_ls_R_factor_gt            0.0599
_refine_ls_wR_factor_ref          0.1677
_refine_ls_wR_factor_gt           0.1623
_refine_ls_goodness_of_fit_ref    1.051
_refine_ls_restrained_S_all       1.051
_refine_ls_shift/su_max           0.001
_refine_ls_shift/su_mean          0.000
 
loop_
 _atom_site_label
 _atom_site_type_symbol
 _atom_site_fract_x
 _atom_site_fract_y
 _atom_site_fract_z
 _atom_site_U_iso_or_equiv
 _atom_site_adp_type
 _atom_site_occupancy
 _atom_site_site_symmetry_order  
 _atom_site_calc_flag
 _atom_site_refinement_flags_posn
 _atom_site_refinement_flags_adp
 _atom_site_refinement_flags_occupancy
 _atom_site_disorder_assembly
 _atom_site_disorder_group
C1 C 0.26558(16) 0.43213(13) 0.47343(11) 0.0517(4) Uani 1 1 d . . . . .
C2 C 0.18152(17) 0.47499(14) 0.43144(12) 0.0562(5) Uani 1 1 d . . . . .
C3 C 0.19115(17) 0.52210(14) 0.35760(12) 0.0580(5) Uani 1 1 d . . . . .
C4 C 0.28431(17) 0.52747(13) 0.32177(12) 0.0548(5) Uani 1 1 d . . . . .
C5 C 0.36509(16) 0.48604(13) 0.36327(12) 0.0531(5) Uani 1 1 d . . . . .
C6 C 0.35518(16) 0.43905(13) 0.43842(11) 0.0511(4) Uani 1 1 d . . . . .
N1 N 0.08932(15) 0.47718(15) 0.45703(12) 0.0710(6) Uani 1 1 d . . . . .
S1 S 0.02330(5) 0.53527(6) 0.39012(4) 0.0898(3) Uani 1 1 d . . . . .
N2 N 0.10479(16) 0.55889(16) 0.32712(12) 0.0759(6) Uani 1 1 d . . . . .
C7 C 0.46093(19) 0.48882(16) 0.33004(14) 0.0637(5) Uani 1 1 d . . . . .
N3 N 0.5373(2) 0.49005(18) 0.30316(16) 0.0891(7) Uani 1 1 d . . . . .
C8 C 0.44319(18) 0.39989(15) 0.47966(13) 0.0598(5) Uani 1 1 d . . . . .
N4 N 0.51293(17) 0.37005(16) 0.51378(14) 0.0797(6) Uani 1 1 d . . . . .
C9 C 0.25547(17) 0.38669(14) 0.54885(12) 0.0573(5) Uani 1 1 d . . . . .
C10 C 0.24668(18) 0.35019(15) 0.61246(13) 0.0616(5) Uani 1 1 d . . . . .
Si1 Si 0.23626(5) 0.29087(4) 0.71037(4) 0.0619(2) Uani 1 1 d . . . . .
C11 C 0.3372(2) 0.20593(19) 0.71534(16) 0.0791(7) Uani 1 1 d . . . . .
H11 H 0.3289 0.1701 0.7657 0.095 Uiso 1 1 calc R U . . .
C12 C 0.3294(3) 0.1447(2) 0.6421(2) 0.1083(11) Uani 1 1 d . . . . .
H12A H 0.3378 0.1774 0.5914 0.162 Uiso 1 1 calc R U . . .
H12B H 0.2634 0.1167 0.6378 0.162 Uiso 1 1 calc R U . . .
H12C H 0.3820 0.1005 0.6497 0.162 Uiso 1 1 calc R U . . .
C13 C 0.4417(2) 0.2459(3) 0.7262(2) 0.1031(11) Uani 1 1 d . . . . .
H13A H 0.4923 0.1998 0.7293 0.155 Uiso 1 1 calc R U . . .
H13B H 0.4484 0.2801 0.7773 0.155 Uiso 1 1 calc R U . . .
H13C H 0.4517 0.2837 0.6790 0.155 Uiso 1 1 calc R U . . .
C14 C 0.2599(2) 0.3734(2) 0.79551(14) 0.0774(7) Uani 1 1 d . . . . .
H14 H 0.3291 0.3966 0.7911 0.093 Uiso 1 1 calc R U . . .
C15 C 0.2592(3) 0.3319(3) 0.88211(17) 0.1050(11) Uani 1 1 d . . . . .
H15A H 0.2774 0.3757 0.9245 0.158 Uiso 1 1 calc R U . . .
H15B H 0.3079 0.2843 0.8872 0.158 Uiso 1 1 calc R U . . .
H15C H 0.1920 0.3094 0.8896 0.158 Uiso 1 1 calc R U . . .
C16 C 0.1888(3) 0.4502(2) 0.7863(2) 0.0988(10) Uani 1 1 d . . . . .
H16A H 0.1202 0.4307 0.7933 0.148 Uiso 1 1 calc R U . . .
H16B H 0.1913 0.4757 0.7312 0.148 Uiso 1 1 calc R U . . .
H16C H 0.2089 0.4937 0.8284 0.148 Uiso 1 1 calc R U . . .
C17 C 0.1050(2) 0.2475(2) 0.70740(19) 0.0876(8) Uani 1 1 d . . . . .
H17 H 0.0629 0.2949 0.7284 0.105 Uiso 1 1 calc R U . . .
C18 C 0.0968(3) 0.1703(3) 0.7665(3) 0.1332(16) Uani 1 1 d . . . . .
H18A H 0.0258 0.1558 0.7701 0.200 Uiso 1 1 calc R U . . .
H18B H 0.1272 0.1858 0.8216 0.200 Uiso 1 1 calc R U . . .
H18C H 0.1319 0.1202 0.7457 0.200 Uiso 1 1 calc R U . . .
C19 C 0.0582(4) 0.2243(3) 0.6233(3) 0.1322(16) Uani 1 1 d . . . . .
H19A H 0.0946 0.1754 0.6013 0.198 Uiso 1 1 calc R U . . .
H19B H 0.0614 0.2743 0.5863 0.198 Uiso 1 1 calc R U . . .
H19C H -0.0122 0.2079 0.6271 0.198 Uiso 1 1 calc R U . . .
C20 C 0.29051(18) 0.57301(15) 0.24610(13) 0.0610(5) Uani 1 1 d . . . . .
C21 C 0.28798(19) 0.61106(16) 0.18219(14) 0.0649(6) Uani 1 1 d . . . . .
Si2 Si 0.27375(5) 0.67191(5) 0.08434(4) 0.0633(2) Uani 1 1 d . . . . .
C22 C 0.1429(2) 0.6503(3) 0.03973(18) 0.0958(10) Uani 1 1 d . . . . .
H22 H 0.1328 0.6849 -0.0124 0.115 Uiso 1 1 calc R U . . .
C23 C 0.1272(4) 0.5561(4) 0.0158(3) 0.152(2) Uani 1 1 d . . . . .
H23A H 0.1285 0.5204 0.0658 0.228 Uiso 1 1 calc R U . . .
H23B H 0.1808 0.5374 -0.0179 0.228 Uiso 1 1 calc R U . . .
H23C H 0.0620 0.5495 -0.0161 0.228 Uiso 1 1 calc R U . . .
C24 C 0.0640(3) 0.6795(4) 0.0949(3) 0.1355(18) Uani 1 1 d . . . . .
H24A H -0.0025 0.6621 0.0705 0.203 Uiso 1 1 calc R U . . .
H24B H 0.0665 0.7427 0.1007 0.203 Uiso 1 1 calc R U . . .
H24C H 0.0767 0.6526 0.1495 0.203 Uiso 1 1 calc R U . . .
C25 C 0.3004(2) 0.78839(19) 0.1120(2) 0.0848(8) Uani 1 1 d . . . . .
H25 H 0.3749 0.7957 0.1126 0.102 Uiso 1 1 calc R U . . .
C26 C 0.2727(3) 0.8141(2) 0.1971(2) 0.1131(12) Uani 1 1 d . . . . .
H26A H 0.2957 0.8735 0.2093 0.170 Uiso 1 1 calc R U . . .
H26B H 0.3049 0.7745 0.2384 0.170 Uiso 1 1 calc R U . . .
H26C H 0.1997 0.8112 0.1988 0.170 Uiso 1 1 calc R U . . .
C27 C 0.2543(3) 0.8513(3) 0.0465(3) 0.1311(16) Uani 1 1 d . . . . .
H27A H 0.1815 0.8539 0.0498 0.197 Uiso 1 1 calc R U . . .
H27B H 0.2687 0.8311 -0.0085 0.197 Uiso 1 1 calc R U . . .
H27C H 0.2832 0.9091 0.0564 0.197 Uiso 1 1 calc R U . . .
C28 C 0.3658(3) 0.6206(3) 0.01611(17) 0.0945(9) Uani 1 1 d . . . . .
H28 H 0.3463 0.5582 0.0107 0.113 Uiso 1 1 calc R U . . .
C29 C 0.3548(3) 0.6583(3) -0.07241(18) 0.1181(14) Uani 1 1 d . . . . .
H29A H 0.3755 0.7193 -0.0709 0.177 Uiso 1 1 calc R U . . .
H29B H 0.2846 0.6541 -0.0948 0.177 Uiso 1 1 calc R U . . .
H29C H 0.3973 0.6256 -0.1077 0.177 Uiso 1 1 calc R U . . .
C30 C 0.4707(3) 0.6215(3) 0.0523(2) 0.1133(12) Uani 1 1 d . . . . .
H30A H 0.5129 0.5891 0.0164 0.170 Uiso 1 1 calc R U . . .
H30B H 0.4745 0.5944 0.1071 0.170 Uiso 1 1 calc R U . . .
H30C H 0.4945 0.6815 0.0575 0.170 Uiso 1 1 calc R U . . .
 
loop_
 _atom_site_aniso_label
 _atom_site_aniso_U_11
 _atom_site_aniso_U_22
 _atom_site_aniso_U_33
 _atom_site_aniso_U_23
 _atom_site_aniso_U_13
 _atom_site_aniso_U_12
C1 0.0669(12) 0.0495(10) 0.0388(9) 0.0024(7) 0.0047(8) 0.0052(9)
C2 0.0641(12) 0.0629(12) 0.0420(10) 0.0067(8) 0.0061(8) 0.0063(9)
C3 0.0697(13) 0.0614(12) 0.0428(10) 0.0078(9) 0.0044(9) 0.0091(10)
C4 0.0723(13) 0.0517(11) 0.0405(9) 0.0023(8) 0.0064(9) 0.0008(9)
C5 0.0662(12) 0.0502(10) 0.0433(9) -0.0022(8) 0.0069(8) -0.0011(9)
C6 0.0655(12) 0.0472(10) 0.0403(9) -0.0017(7) 0.0029(8) 0.0058(9)
N1 0.0655(11) 0.0930(15) 0.0556(10) 0.0223(10) 0.0109(9) 0.0157(10)
S1 0.0707(4) 0.1306(7) 0.0692(4) 0.0407(4) 0.0130(3) 0.0288(4)
N2 0.0744(13) 0.0988(16) 0.0549(10) 0.0256(10) 0.0084(9) 0.0208(11)
C7 0.0729(14) 0.0635(13) 0.0553(12) 0.0008(10) 0.0098(11) -0.0019(11)
N3 0.0830(16) 0.1029(18) 0.0845(15) 0.0070(13) 0.0252(13) -0.0014(13)
C8 0.0689(13) 0.0625(12) 0.0483(10) -0.0004(9) 0.0068(9) 0.0083(10)
N4 0.0794(14) 0.0905(15) 0.0686(13) 0.0054(11) 0.0037(11) 0.0235(12)
C9 0.0687(13) 0.0585(12) 0.0446(10) 0.0055(9) 0.0051(9) 0.0098(10)
C10 0.0743(14) 0.0628(12) 0.0477(11) 0.0067(9) 0.0049(9) 0.0093(11)
Si1 0.0676(4) 0.0710(4) 0.0470(3) 0.0173(3) 0.0044(3) 0.0062(3)
C11 0.0913(18) 0.0825(17) 0.0638(14) 0.0264(13) 0.0089(13) 0.0205(14)
C12 0.136(3) 0.0774(19) 0.112(3) 0.0053(18) 0.014(2) 0.022(2)
C13 0.0793(19) 0.137(3) 0.093(2) 0.009(2) 0.0061(16) 0.0303(19)
C14 0.0742(15) 0.109(2) 0.0495(12) 0.0047(12) 0.0063(11) -0.0019(14)
C15 0.104(2) 0.160(3) 0.0507(14) 0.0132(17) 0.0064(14) 0.014(2)
C16 0.130(3) 0.090(2) 0.0763(18) -0.0115(15) 0.0083(18) 0.0058(19)
C17 0.0809(17) 0.0882(19) 0.0923(19) 0.0214(16) -0.0019(14) -0.0126(15)
C18 0.115(3) 0.130(3) 0.156(4) 0.065(3) 0.015(3) -0.027(2)
C19 0.133(3) 0.115(3) 0.139(3) 0.009(3) -0.050(3) -0.039(2)
C20 0.0770(14) 0.0594(12) 0.0472(11) 0.0067(9) 0.0081(9) -0.0005(10)
C21 0.0766(14) 0.0657(13) 0.0529(12) 0.0069(10) 0.0074(10) -0.0024(11)
Si2 0.0647(4) 0.0781(4) 0.0468(3) 0.0183(3) 0.0026(3) -0.0104(3)
C22 0.0710(16) 0.146(3) 0.0694(16) 0.0263(18) -0.0033(13) -0.0271(18)
C23 0.141(4) 0.175(5) 0.136(4) -0.018(3) -0.005(3) -0.084(4)
C24 0.0651(18) 0.227(5) 0.115(3) 0.040(3) 0.0118(18) -0.007(2)
C25 0.0836(18) 0.0740(17) 0.096(2) 0.0283(15) 0.0050(15) -0.0044(14)
C26 0.141(3) 0.080(2) 0.121(3) -0.0088(19) 0.027(2) 0.001(2)
C27 0.126(3) 0.104(3) 0.162(4) 0.075(3) 0.007(3) 0.009(2)
C28 0.101(2) 0.128(3) 0.0565(14) 0.0017(15) 0.0173(14) -0.0156(19)
C29 0.128(3) 0.174(4) 0.0551(15) 0.0067(19) 0.0234(17) -0.035(3)
C30 0.094(2) 0.151(4) 0.097(2) -0.015(2) 0.0208(18) 0.017(2)
 
_geom_special_details
;
 All esds (except the esd in the dihedral angle between two l.s. planes)
 are estimated using the full covariance matrix.  The cell esds are taken
 into account individually in the estimation of esds in distances, angles
 and torsion angles; correlations between esds in cell parameters are only
 used when they are defined by crystal symmetry.  An approximate (isotropic)
 treatment of cell esds is used for estimating esds involving l.s. planes.
;
 
loop_
 _geom_bond_atom_site_label_1
 _geom_bond_atom_site_label_2
 _geom_bond_distance
 _geom_bond_site_symmetry_2
 _geom_bond_publ_flag
C1 C6 1.372(3) . ?
C1 C9 1.427(3) . ?
C1 C2 1.427(3) . ?
C2 N1 1.333(3) . ?
C2 C3 1.416(3) . ?
C3 N2 1.343(3) . ?
C3 C4 1.420(3) . ?
C4 C5 1.381(3) . ?
C4 C20 1.423(3) . ?
C5 C7 1.431(3) . ?
C5 C6 1.434(3) . ?
C6 C8 1.437(3) . ?
N1 S1 1.6127(19) . ?
S1 N2 1.597(2) . ?
C7 N3 1.143(3) . ?
C8 N4 1.141(3) . ?
C9 C10 1.190(3) . ?
C10 Si1 1.849(2) . ?
Si1 C17 1.874(3) . ?
Si1 C11 1.878(3) . ?
Si1 C14 1.886(3) . ?
C11 C12 1.515(5) . ?
C11 C13 1.523(5) . ?
C14 C16 1.519(4) . ?
C14 C15 1.545(4) . ?
C17 C19 1.497(5) . ?
C17 C18 1.538(4) . ?
C20 C21 1.190(3) . ?
C21 Si2 1.841(2) . ?
Si2 C22 1.866(3) . ?
Si2 C25 1.879(3) . ?
Si2 C28 1.895(3) . ?
C22 C24 1.509(5) . ?
C22 C23 1.514(6) . ?
C25 C26 1.513(5) . ?
C25 C27 1.530(4) . ?
C28 C30 1.474(5) . ?
C28 C29 1.546(4) . ?
 
loop_
 _geom_angle_atom_site_label_1
 _geom_angle_atom_site_label_2
 _geom_angle_atom_site_label_3
 _geom_angle
 _geom_angle_site_symmetry_1
 _geom_angle_site_symmetry_3
 _geom_angle_publ_flag
C6 C1 C9 122.81(19) . . ?
C6 C1 C2 116.48(17) . . ?
C9 C1 C2 120.69(19) . . ?
N1 C2 C3 113.70(19) . . ?
N1 C2 C1 125.05(19) . . ?
C3 C2 C1 121.2(2) . . ?
N2 C3 C2 113.1(2) . . ?
N2 C3 C4 125.48(19) . . ?
C2 C3 C4 121.40(19) . . ?
C5 C4 C3 116.73(18) . . ?
C5 C4 C20 123.4(2) . . ?
C3 C4 C20 119.9(2) . . ?
C4 C5 C7 119.36(19) . . ?
C4 C5 C6 121.66(19) . . ?
C7 C5 C6 118.97(19) . . ?
C1 C6 C5 122.49(18) . . ?
C1 C6 C8 118.89(18) . . ?
C5 C6 C8 118.59(19) . . ?
C2 N1 S1 105.80(15) . . ?
N2 S1 N1 101.18(10) . . ?
C3 N2 S1 106.18(15) . . ?
N3 C7 C5 179.2(3) . . ?
N4 C8 C6 178.5(2) . . ?
C10 C9 C1 178.8(2) . . ?
C9 C10 Si1 178.1(2) . . ?
C10 Si1 C17 106.98(12) . . ?
C10 Si1 C11 106.08(11) . . ?
C17 Si1 C11 114.80(15) . . ?
C10 Si1 C14 106.01(12) . . ?
C17 Si1 C14 111.05(14) . . ?
C11 Si1 C14 111.31(13) . . ?
C12 C11 C13 110.2(3) . . ?
C12 C11 Si1 113.5(2) . . ?
C13 C11 Si1 111.8(2) . . ?
C16 C14 C15 111.2(3) . . ?
C16 C14 Si1 112.91(19) . . ?
C15 C14 Si1 112.0(2) . . ?
C19 C17 C18 109.8(3) . . ?
C19 C17 Si1 115.3(3) . . ?
C18 C17 Si1 112.1(2) . . ?
C21 C20 C4 175.1(3) . . ?
C20 C21 Si2 175.5(2) . . ?
C21 Si2 C22 105.65(12) . . ?
C21 Si2 C25 106.13(12) . . ?
C22 Si2 C25 114.63(17) . . ?
C21 Si2 C28 105.41(13) . . ?
C22 Si2 C28 109.35(16) . . ?
C25 Si2 C28 114.78(15) . . ?
C24 C22 C23 110.5(3) . . ?
C24 C22 Si2 113.3(3) . . ?
C23 C22 Si2 112.2(3) . . ?
C26 C25 C27 110.6(3) . . ?
C26 C25 Si2 114.4(2) . . ?
C27 C25 Si2 112.5(3) . . ?
C30 C28 C29 112.4(3) . . ?
C30 C28 Si2 113.9(2) . . ?
C29 C28 Si2 111.7(3) . . ?
 
_refine_diff_density_max    0.585
_refine_diff_density_min   -0.423
_refine_diff_density_rms    0.039

_shelxl_version_number 2014-3

_shelx_res_file
;
TITL C30H42N4SSi2 at 200 K in P2(1)/c (SH137)
CELL  0.71073  13.3629  15.4255  16.2296  90.000  94.777  90.000
ZERR  4.0       0.0004   0.0003   0.0004   0.000   0.002   0.000
LATT  1
SYMM -X, 1/2+Y, 1/2-Z
SFAC C H N SI S
UNIT 120 168 16 8 4
L.S. 10
ACTA
TEMP -73
OMIT 0 5 6
WGHT    0.086400    1.182100
FVAR       1.07660
C1    1    0.265578    0.432134    0.473429    11.00000    0.06687    0.04954 =
         0.03875    0.00245    0.00468    0.00521
C2    1    0.181521    0.474992    0.431442    11.00000    0.06406    0.06293 =
         0.04204    0.00671    0.00611    0.00629
C3    1    0.191149    0.522104    0.357604    11.00000    0.06974    0.06135 =
         0.04284    0.00784    0.00436    0.00915
C4    1    0.284310    0.527468    0.321769    11.00000    0.07228    0.05174 =
         0.04053    0.00228    0.00636    0.00082
C5    1    0.365091    0.486035    0.363265    11.00000    0.06619    0.05022 =
         0.04334   -0.00219    0.00688   -0.00108
C6    1    0.355184    0.439047    0.438417    11.00000    0.06552    0.04715 =
         0.04032   -0.00171    0.00287    0.00581
N1    3    0.089320    0.477179    0.457027    11.00000    0.06552    0.09296 =
         0.05561    0.02229    0.01095    0.01565
S1    5    0.023298    0.535265    0.390117    11.00000    0.07070    0.13061 =
         0.06922    0.04067    0.01299    0.02875
N2    3    0.104786    0.558894    0.327124    11.00000    0.07440    0.09877 =
         0.05494    0.02557    0.00838    0.02082
C7    1    0.460932    0.488816    0.330043    11.00000    0.07293    0.06354 =
         0.05528    0.00081    0.00983   -0.00190
N3    3    0.537276    0.490054    0.303155    11.00000    0.08302    0.10290 =
         0.08449    0.00705    0.02517   -0.00142
C8    1    0.443190    0.399888    0.479660    11.00000    0.06886    0.06252 =
         0.04828   -0.00044    0.00679    0.00827
N4    3    0.512933    0.370049    0.513778    11.00000    0.07944    0.09052 =
         0.06865    0.00540    0.00373    0.02348
C9    1    0.255473    0.386693    0.548847    11.00000    0.06866    0.05855 =
         0.04462    0.00552    0.00506    0.00983
C10   1    0.246681    0.350194    0.612457    11.00000    0.07432    0.06282 =
         0.04769    0.00673    0.00494    0.00928
SI1   4    0.236259    0.290867    0.710372    11.00000    0.06764    0.07104 =
         0.04699    0.01728    0.00440    0.00619
C11   1    0.337239    0.205932    0.715341    11.00000    0.09129    0.08254 =
         0.06377    0.02636    0.00893    0.02050
AFIX  13
H11   2    0.328924    0.170135    0.765686    11.00000   -1.20000
AFIX   0
C12   1    0.329432    0.144734    0.642091    11.00000    0.13640    0.07737 =
         0.11170    0.00533    0.01370    0.02169
AFIX 137
H12A  2    0.337786    0.177445    0.591355    11.00000   -1.50000
H12B  2    0.263416    0.116658    0.637846    11.00000   -1.50000
H12C  2    0.382042    0.100509    0.649683    11.00000   -1.50000
AFIX   0
C13   1    0.441721    0.245921    0.726223    11.00000    0.07933    0.13735 =
         0.09250    0.00912    0.00612    0.03030
AFIX 137
H13A  2    0.492297    0.199771    0.729319    11.00000   -1.50000
H13B  2    0.448371    0.280053    0.777315    11.00000   -1.50000
H13C  2    0.451721    0.283668    0.679037    11.00000   -1.50000
AFIX   0
C14   1    0.259892    0.373357    0.795507    11.00000    0.07425    0.10864 =
         0.04954    0.00470    0.00629   -0.00193
AFIX  13
H14   2    0.329116    0.396565    0.791098    11.00000   -1.20000
AFIX   0
C15   1    0.259244    0.331888    0.882108    11.00000    0.10431    0.16001 =
         0.05072    0.01316    0.00643    0.01442
AFIX 137
H15A  2    0.277435    0.375668    0.924488    11.00000   -1.50000
H15B  2    0.307896    0.284257    0.887208    11.00000   -1.50000
H15C  2    0.191990    0.309434    0.889562    11.00000   -1.50000
AFIX   0
C16   1    0.188764    0.450191    0.786305    11.00000    0.13031    0.08983 =
         0.07631   -0.01145    0.00825    0.00577
AFIX 137
H16A  2    0.120181    0.430744    0.793343    11.00000   -1.50000
H16B  2    0.191340    0.475661    0.731203    11.00000   -1.50000
H16C  2    0.208878    0.493744    0.828430    11.00000   -1.50000
AFIX   0
C17   1    0.104997    0.247453    0.707402    11.00000    0.08090    0.08819 =
         0.09226    0.02141   -0.00188   -0.01264
AFIX  13
H17   2    0.062904    0.294884    0.728419    11.00000   -1.20000
AFIX   0
C18   1    0.096752    0.170309    0.766539    11.00000    0.11452    0.13031 =
         0.15551    0.06546    0.01546   -0.02693
AFIX 137
H18A  2    0.025847    0.155769    0.770072    11.00000   -1.50000
H18B  2    0.127245    0.185849    0.821564    11.00000   -1.50000
H18C  2    0.131912    0.120169    0.745651    11.00000   -1.50000
AFIX   0
C19   1    0.058166    0.224272    0.623258    11.00000    0.13280    0.11485 =
         0.13857    0.00920   -0.05005   -0.03896
AFIX 137
H19A  2    0.094564    0.175434    0.601266    11.00000   -1.50000
H19B  2    0.061446    0.274268    0.586323    11.00000   -1.50000
H19C  2   -0.012163    0.207941    0.627114    11.00000   -1.50000
AFIX   0
C20   1    0.290511    0.573013    0.246095    11.00000    0.07700    0.05937 =
         0.04719    0.00671    0.00806   -0.00052
C21   1    0.287983    0.611065    0.182189    11.00000    0.07657    0.06570 =
         0.05286    0.00686    0.00735   -0.00245
SI2   4    0.273751    0.671910    0.084335    11.00000    0.06475    0.07808 =
         0.04682    0.01833    0.00259   -0.01040
C22   1    0.142940    0.650276    0.039732    11.00000    0.07098    0.14556 =
         0.06939    0.02632   -0.00325   -0.02706
AFIX  13
H22   2    0.132753    0.684937   -0.012361    11.00000   -1.20000
AFIX   0
C23   1    0.127171    0.556110    0.015773    11.00000    0.14069    0.17533 =
         0.13632   -0.01816   -0.00488   -0.08434
AFIX 137
H23A  2    0.128529    0.520436    0.065819    11.00000   -1.50000
H23B  2    0.180753    0.537405   -0.017932    11.00000   -1.50000
H23C  2    0.062024    0.549533   -0.016076    11.00000   -1.50000
AFIX   0
C24   1    0.063956    0.679492    0.094940    11.00000    0.06510    0.22736 =
         0.11477    0.03988    0.01183   -0.00741
AFIX 137
H24A  2   -0.002546    0.662101    0.070493    11.00000   -1.50000
H24B  2    0.066456    0.742719    0.100651    11.00000   -1.50000
H24C  2    0.076668    0.652629    0.149528    11.00000   -1.50000
AFIX   0
C25   1    0.300439    0.788391    0.111960    11.00000    0.08361    0.07400 =
         0.09650    0.02829    0.00496   -0.00443
AFIX  13
H25   2    0.374863    0.795685    0.112643    11.00000   -1.20000
AFIX   0
C26   1    0.272726    0.814149    0.197123    11.00000    0.14084    0.08012 =
         0.12100   -0.00880    0.02727    0.00142
AFIX 137
H26A  2    0.295664    0.873473    0.209315    11.00000   -1.50000
H26B  2    0.304904    0.774458    0.238392    11.00000   -1.50000
H26C  2    0.199667    0.811196    0.198805    11.00000   -1.50000
AFIX   0
C27   1    0.254320    0.851297    0.046514    11.00000    0.12642    0.10444 =
         0.16158    0.07530    0.00671    0.00924
AFIX 137
H27A  2    0.181481    0.853934    0.049772    11.00000   -1.50000
H27B  2    0.268695    0.831129   -0.008532    11.00000   -1.50000
H27C  2    0.283240    0.909126    0.056379    11.00000   -1.50000
AFIX   0
C28   1    0.365797    0.620620    0.016109    11.00000    0.10055    0.12841 =
         0.05646    0.00169    0.01734   -0.01557
AFIX  13
H28   2    0.346254    0.558176    0.010655    11.00000   -1.20000
AFIX   0
C29   1    0.354788    0.658343   -0.072412    11.00000    0.12810    0.17384 =
         0.05515    0.00671    0.02338   -0.03496
AFIX 137
H29A  2    0.375490    0.719308   -0.070910    11.00000   -1.50000
H29B  2    0.284552    0.654075   -0.094794    11.00000   -1.50000
H29C  2    0.397341    0.625563   -0.107656    11.00000   -1.50000
AFIX   0
C30   1    0.470722    0.621461    0.052284    11.00000    0.09357    0.15134 =
         0.09712   -0.01478    0.02083    0.01659
AFIX 137
H30A  2    0.512873    0.589123    0.016376    11.00000   -1.50000
H30B  2    0.474530    0.594352    0.107067    11.00000   -1.50000
H30C  2    0.494509    0.681466    0.057457    11.00000   -1.50000

AFIX   0
HKLF 4

REM  C30H42N4SSi2 at 200 K in P2(1)/c (SH137)
REM R1 =  0.0599 for    5702 Fo > 4sig(Fo)  and  0.0662 for all    6482 data
REM    346 parameters refined using      0 restraints

END

WGHT      0.0853      1.1912

REM Highest difference peak  0.585,  deepest hole -0.423,  1-sigma level  0.039
Q1    1  -0.0108  0.4805  0.3688  11.00000  0.05    0.59
Q2    1   0.1821  0.2542  0.6927  11.00000  0.05    0.39
Q3    1   0.3877  0.6815  0.0333  11.00000  0.05    0.36
Q4    1   0.2057  0.6769  0.0741  11.00000  0.05    0.33
Q5    1   0.1121  0.1973  0.6689  11.00000  0.05    0.30
Q6    1   0.2373  0.8038  0.1330  11.00000  0.05    0.28
Q7    1   0.4281  0.5643  0.0350  11.00000  0.05    0.27
Q8    1   0.1959  0.3328  0.7839  11.00000  0.05    0.26
Q9    1   0.0608  0.4246  0.4401  11.00000  0.05    0.25
Q10   1   0.0078  0.2617  0.6705  11.00000  0.05    0.22
Q11   1   0.2052  0.2760  0.8684  11.00000  0.05    0.16
Q12   1   0.3059  0.2623  0.7134  11.00000  0.05    0.16
Q13   1   0.1471  0.4466  0.4212  11.00000  0.05    0.16
Q14   1   0.2290  0.5197  0.3362  11.00000  0.05    0.16
Q15   1   0.3310  0.5152  0.3536  11.00000  0.05    0.16
Q16   1   0.2337  0.6045  0.1959  11.00000  0.05    0.15
Q17   1  -0.0263  0.2456  0.6535  11.00000  0.05    0.14
Q18   1   0.2664  0.7665  0.0754  11.00000  0.05    0.14
Q19   1   0.2235  0.4528  0.4487  11.00000  0.05    0.14
Q20   1   0.3554  0.6199 -0.0023  11.00000  0.05    0.14
;
_shelx_res_checksum   90641

_shelx_hkl_file
;
   1   0   0   90.83    9.39   0
  -1   0   0   90.39    8.64   0
   3   0   0 3496.46   16.80   0
  -3   0   0 3488.46   16.73   0
   6   0   0 2887.70   11.83   0
  -6   0   0 3015.73   11.67   0
  -7   0   0  279.12    4.76   0
   7   0   0  266.28    4.04   0
   8   0   0 1906.12    8.84   0
  -8   0   0 1934.96    9.00   0
  -9   0   0   49.20    3.76   0
   9   0   0   45.20    3.65   0
 -10   0   0  550.05    4.98   0
  10   0   0  548.89    4.76   0
 -11   0   0 1831.84    8.45   0
  11   0   0 1877.32    8.22   0
  12   0   0    9.88    3.51   0
 -12   0   0   11.65    3.45   0
 -13   0   0  113.30    3.00   0
  13   0   0  114.33    3.01   0
 -14   0   0   17.22    3.15   0
  14   0   0    8.59    3.14   0
 -15   0   0    8.36    3.35   0
  15   0   0    7.40    3.26   0
 -16   0   0    5.37    3.11   0
  16   0   0   13.13    3.08   0
  -1   1   0  929.41   14.04   0
   1   1   0  913.21   14.82   0
  -1  -1   0  923.13   14.49   0
   1  -1   0  950.75   14.47   0
   2  -1   0 1281.71   12.98   0
   2   1   0 1231.79   11.95   0
  -2  -1   0 1202.72   12.71   0
  -2   1   0 1187.65   12.30   0
  -3  -1   0  134.67    6.74   0
   3   1   0  119.14    6.69   0
   3  -1   0  120.94    6.56   0
  -3   1   0  123.42    5.03   0
   4   1   0 2591.65   13.05   0
  -4  -1   0 2610.10   13.05   0
   4  -1   0 2618.79   13.01   0
  -4   1   0 2670.11   12.92   0
  -5   1   0 1382.33    9.14   0
   5   1   0 1288.34    8.86   0
  -5  -1   0 1260.75    8.74   0
   5  -1   0 1322.89    9.16   0
  -6  -1   0 1389.97    8.50   0
   6   1   0 1393.73    8.68   0
   6  -1   0 1455.21    8.78   0
  -6   1   0 1482.67    8.69   0
  -7  -1   0  794.72    6.49   0
   7   1   0  774.16    6.54   0
  -7   1   0  806.79    6.61   0
   7  -1   0  788.52    6.56   0
   8  -1   0 3206.39   11.37   0
   8   1   0 3191.04   11.21   0
  -8   1   0 3419.60   11.29   0
  -8  -1   0 3177.48   10.82   0
   9   1   0   38.91    3.72   0
  -9  -1   0   47.83    3.82   0
  -9   1   0   57.81    3.82   0
   9  -1   0   48.87    2.83   0
 -10  -1   0 1128.90    7.18   0
  10   1   0 1101.33    7.06   0
 -10   1   0 1131.83    7.03   0
  10  -1   0 1141.21    7.03   0
  11   1   0  903.94    6.35   0
 -11  -1   0  893.38    6.48   0
  11  -1   0  953.57    6.51   0
 -11   1   0  951.69    6.64   0
 -12   1   0   22.86    3.50   0
  12  -1   0   22.10    3.58   0
  12   1   0   23.83    3.49   0
 -12  -1   0   20.31    3.54   0
  13   1   0  183.04    4.10   0
 -13   1   0  194.90    4.11   0
  13  -1   0  194.47    4.13   0
 -13  -1   0  187.02    4.02   0
  14  -1   0  105.05    3.80   0
  14   1   0   91.64    3.64   0
 -14   1   0   91.71    2.97   0
 -14  -1   0  100.54    3.65   0
  15  -1   0  112.35    3.85   0
 -15  -1   0  124.54    3.79   0
  15   1   0  126.51    3.86   0
 -15   1   0  124.18    3.98   0
  16   1   0   11.84    3.20   0
  16  -1   0    7.60    2.39   0
 -16  -1   0   11.79    3.09   0
 -16   1   0    3.68    2.39   0
  -1  -2   0  443.19   10.08   0
   1   2   0  443.85   10.29   0
   1  -2   0  445.87   10.08   0
   2   2   0 8136.96   26.77   0
  -3   2   0 2018.02   11.45   0
   3   2   0 2135.29   12.45   0
   3  -2   0 2033.85   12.34   0
  -3  -2   0 2159.47   12.93   0
  -4  -2   0  767.49    8.08   0
  -4   2   0  843.89    8.02   0
   4  -2   0  818.02    7.34   0
   4   2   0  780.30    8.22   0
   5  -2   0 1918.76   10.26   0
   5   2   0 2037.05   10.56   0
  -5   2   0 1959.35    9.61   0
  -5  -2   0 2014.15   10.50   0
  -6  -2   0 5018.15   14.79   0
   6   2   0 4870.57   14.46   0
  -6   2   0 5345.27   14.76   0
   6  -2   0 5039.66   14.91   0
   7   2   0  104.33    4.35   0
   7  -2   0  121.10    4.22   0
  -7  -2   0  111.92    4.27   0
  -7   2   0  131.67    4.21   0
   8   2   0  107.58    4.10   0
   8  -2   0  127.90    4.21   0
  -8   2   0  131.95    4.18   0
  -8  -2   0  103.02    4.03   0
   9  -2   0    6.12    2.46   0
   9   2   0    6.11    3.63   0
  -9   2   0    8.33    3.48   0
  -9  -2   0    7.64    3.51   0
  10  -2   0  363.09    4.88   0
  10   2   0  306.10    3.96   0
 -10   2   0  354.04    4.87   0
 -10  -2   0  315.11    4.02   0
 -11   2   0  725.75    5.90   0
  11  -2   0  731.65    5.94   0
  11   2   0  726.85    6.00   0
 -11  -2   0  713.64    5.99   0
 -12   2   0  148.14    3.14   0
  12   2   0  172.64    4.06   0
  12  -2   0  165.87    4.03   0
 -12  -2   0  165.01    4.12   0
  13   2   0   31.51    3.42   0
  13  -2   0   34.34    3.24   0
 -13  -2   0   32.86    3.38   0
 -13   2   0   36.36    3.37   0
  14   2   0   23.58    2.36   0
 -14  -2   0   11.75    3.23   0
  14  -2   0   15.78    2.39   0
 -14   2   0   19.99    3.33   0
  15   2   0    3.08    3.18   0
  15  -2   0    2.85    2.23   0
 -15   2   0    0.68    3.18   0
 -15  -2   0    4.80    3.17   0
 -16  -2   0   14.46    3.30   0
  16   2   0   12.38    3.23   0
 -16   2   0   10.81    2.27   0
  16  -2   0   13.63    3.32   0
   1   3   0 1419.72   11.44   0
  -1  -3   0 1456.18   12.25   0
  -2   3   0 2380.89   13.23   0
   2  -3   0 2391.23   13.25   0
   2   3   0 2429.98   14.30   0
  -2  -3   0 2410.08   14.05   0
  -3  -3   0 5443.99   18.32   0
   3  -3   0 5202.71   17.49   0
  -3   3   0 5278.02   17.43   0
  -4   3   0  336.44    6.05   0
  -4  -3   0  383.01    6.21   0
   4   3   0  394.13    6.31   0
   4  -3   0  313.12    5.02   0
  -5  -3   0  583.04    6.57   0
   5  -3   0  654.96    6.88   0
   5   3   0  600.45    5.85   0
  -5   3   0  664.64    5.97   0
  -6  -3   0   82.34    4.45   0
   6  -3   0   71.83    4.35   0
  -6   3   0   74.63    4.42   0
   6   3   0   84.57    4.39   0
  -7   3   0  101.87    3.95   0
   7   3   0  121.12    4.37   0
  -7  -3   0  119.01    4.34   0
   7  -3   0   89.86    4.01   0
   8   3   0   61.27    3.74   0
  -8   3   0   71.43    3.88   0
  -8  -3   0   56.33    3.69   0
   8  -3   0   61.61    3.91   0
   9  -3   0  125.11    4.13   0
   9   3   0  117.48    4.03   0
  -9  -3   0  117.67    4.14   0
  -9   3   0  120.10    3.99   0
 -10  -3   0  459.25    5.45   0
  10   3   0  480.67    5.42   0
  10  -3   0  497.46    5.25   0
 -10   3   0  503.91    5.21   0
 -11   3   0  501.79    5.11   0
  11   3   0  529.44    5.21   0
 -11  -3   0  487.17    5.24   0
  11  -3   0  509.82    5.22   0
  12  -3   0   25.59    3.50   0
  12   3   0   25.55    3.35   0
 -12   3   0   25.75    2.54   0
 -12  -3   0   20.58    3.41   0
 -13  -3   0    4.89    2.35   0
  13   3   0    8.11    3.23   0
  13  -3   0    2.77    3.21   0
 -13   3   0    4.02    3.04   0
 -14  -3   0   62.08    3.42   0
  14   3   0   66.41    3.36   0
  14  -3   0   71.01    3.65   0
 -14   3   0   70.90    3.73   0
 -15  -3   0   20.63    3.35   0
 -15   3   0   25.28    3.27   0
  15   3   0   26.25    3.32   0
  15  -3   0   31.27    3.32   0
 -16   3   0   24.95    3.28   0
 -16  -3   0   24.94    2.33   0
  16  -3   0   23.14    3.39   0
  16   3   0   21.52    3.10   0
   0  -4   0   74.27    4.56   0
  -3   4   0  657.83    7.13   0
   3   4   0  689.35    6.76   0
   3   4   0  702.29   13.58   0
   3  -4   0  650.40    7.27   0
  -3  -4   0  707.00    7.47   0
  -4  -4   0 1310.16    8.99   0
   4   4   0 1321.80    8.27   0
   4  -4   0 1222.96    8.53   0
  -4   4   0 1290.23    8.43   0
   5  -4   0 3378.70   12.43   0
  -5  -4   0 3290.08   12.38   0
  -5   4   0 3504.46   12.19   0
   5   4   0 3372.79   12.40   0
   6   4   0  431.43    5.58   0
  -6  -4   0  425.21    5.51   0
   6  -4   0  444.74    4.86   0
  -6   4   0  465.82    5.44   0
  -7  -4   0  368.42    5.19   0
   7   4   0  389.51    5.14   0
   7  -4   0  356.03    4.96   0
  -7   4   0  377.91    4.79   0
  -8   4   0  926.07    6.62   0
   8   4   0  969.56    6.78   0
  -8  -4   0  944.36    6.97   0
   8  -4   0  903.41    6.75   0
   9   4   0  957.74    6.60   0
   9  -4   0  930.52    6.57   0
  -9  -4   0  912.31    6.68   0
  -9   4   0  979.57    6.61   0
  10   4   0  159.25    4.21   0
 -10  -4   0  141.42    4.14   0
  10  -4   0  151.96    4.00   0
 -10   4   0  158.81    3.96   0
  11   4   0   19.44    3.48   0
  11  -4   0   24.47    3.45   0
 -11   4   0   23.61    3.45   0
 -11  -4   0   24.05    2.45   0
  12   4   0   31.71    3.34   0
 -12  -4   0   31.55    2.45   0
 -12   4   0   32.43    3.40   0
  12  -4   0   30.70    3.37   0
 -13   4   0   76.98    3.53   0
  13   4   0   69.65    2.61   0
 -13  -4   0   67.69    3.43   0
  13  -4   0   74.21    3.52   0
  14  -4   0   26.13    3.42   0
 -14   4   0   25.75    2.44   0
 -14  -4   0   35.15    3.51   0
  14   4   0   31.29    3.27   0
 -15   4   0   34.13    3.29   0
 -15  -4   0   23.80    2.54   0
  15   4   0   36.47    3.41   0
  15  -4   0   32.78    3.33   0
 -16   4   0    2.36    3.07   0
 -16  -4   0    3.06    3.18   0
  16   4   0    5.67    3.11   0
  16  -4   0    0.10    3.07   0
   0  -5   0   -1.20    4.77   0
   1   5   0 2393.52   11.97   0
  -1  -5   0 2353.97   11.83   0
   2  -5   0  745.46    7.32   0
  -2  -5   0  816.59    6.96   0
   2   5   0  844.96    7.74   0
  -3  -5   0  100.69    3.66   0
   3  -5   0  125.57    4.64   0
   3   5   0  103.39    3.59   0
  -4   5   0 1242.70    7.94   0
   4  -5   0 1165.77    7.33   0
   4   5   0 1236.18   14.74   0
   4   5   0 1225.15    8.24   0
  -4  -5   0 1194.24    7.63   0
   5  -5   0   66.32    4.14   0
  -5  -5   0   62.24    4.18   0
  -5   5   0   73.03    4.06   0
   5   5   0   65.50    4.12   0
   6  -5   0   10.29    3.61   0
   6   5   0   13.50    2.80   0
  -6  -5   0   16.90    2.71   0
  -6   5   0   11.86    3.45   0
  -7   5   0   63.50    3.58   0
   7  -5   0   56.45    3.64   0
  -7  -5   0   63.90    3.72   0
   7   5   0   60.77    2.83   0
   8   5   0  266.52    4.75   0
  -8   5   0  272.82    4.51   0
  -8  -5   0  250.03    4.72   0
   8  -5   0  257.20    4.62   0
   9  -5   0    7.70    3.32   0
   9   5   0    1.88    3.43   0
  -9   5   0    1.91    3.31   0
  -9  -5   0    0.37    3.53   0
  10   5   0 1141.51    6.97   0
 -10  -5   0 1070.35    6.92   0
 -10   5   0 1030.17    6.53   0
  10  -5   0  959.25    6.41   0
  11  -5   0  181.01    4.11   0
 -11   5   0  196.57    4.04   0
 -11  -5   0  202.93    4.10   0
  11   5   0  209.66    4.21   0
 -12  -5   0    3.63    3.15   0
 -12   5   0    4.83    3.04   0
  12   5   0   -1.95    2.32   0
  12  -5   0    1.11    3.05   0
 -13   5   0  144.75    3.82   0
 -13  -5   0  132.51    3.81   0
  13  -5   0  149.08    3.94   0
  13   5   0  146.06    3.81   0
  14   5   0   35.78    3.26   0
 -14   5   0   36.29    3.28   0
  14  -5   0   37.05    3.40   0
 -14  -5   0   43.08    3.46   0
  15  -5   0    8.10    3.15   0
  15   5   0   12.58    3.20   0
 -15  -5   0    6.52    3.10   0
 -15   5   0    7.47    2.19   0
  -1  -6   0   17.32    4.50   0
   2  -6   0 1779.92    9.46   0
  -2  -6   0 1903.70    9.86   0
   2   6   0 1903.27    9.93   0
   3  -6   0    4.35    3.79   0
   3   6   0    5.25    3.97   0
  -3  -6   0    3.00    2.70   0
   4  -6   0 1489.68    8.18   0
   4   6   0 1517.64   25.49   0
  -4  -6   0 1423.50    8.34   0
   4   6   0 1432.47    8.46   0
  -5   6   0    5.93    3.54   0
  -5  -6   0    8.14    3.76   0
   5   6   0    9.10    5.28   0
   5  -6   0    4.64    2.60   0
   5   6   0   11.30    3.78   0
  -6  -6   0   54.31    3.81   0
   6   6   0   52.04    3.85   0
   6   6   0   52.10    5.47   0
  -6   6   0   66.28    3.58   0
   6  -6   0   58.29    3.59   0
   7  -6   0    1.70    2.43   0
  -7   6   0    4.04    2.40   0
   7   6   0    2.82    3.33   0
  -7  -6   0    4.76    3.35   0
   8  -6   0  223.35    4.41   0
  -8   6   0  225.01    3.59   0
  -8  -6   0  214.86    4.37   0
   8   6   0  219.64    4.43   0
  -9   6   0  245.20    4.20   0
   9  -6   0  238.27    4.33   0
   9   6   0  244.26    4.42   0
  -9  -6   0  236.88    4.46   0
  10   6   0    1.88    3.21   0
 -10   6   0    7.07    3.13   0
 -10  -6   0    3.32    3.32   0
  10  -6   0    5.28    3.20   0
  11   6   0  236.31    4.04   0
  11  -6   0  234.26    4.36   0
 -11  -6   0  215.11    4.24   0
 -11   6   0  232.49    4.29   0
  12   6   0   20.71    3.23   0
 -12   6   0   24.25    3.13   0
 -12  -6   0   20.36    3.05   0
  12  -6   0   27.74    3.21   0
 -13   6   0    0.43    3.03   0
 -13  -6   0    2.19    3.15   0
  13  -6   0   -6.00    3.11   0
  13   6   0    1.95    3.07   0
 -14  -6   0   10.04    3.07   0
 -14   6   0   11.51    3.09   0
  14   6   0   -4.35    2.96   0
  14  -6   0    5.68    3.14   0
  15   6   0   47.31    3.50   0
  15  -6   0   43.35    3.49   0
  15   6   0   43.95    3.65   0
 -15  -6   0   46.60    3.46   0
 -15   6   0   42.07    2.58   0
   0  -7   0   10.77    4.07   0
  -1  -7   0 1324.47   14.15   0
  -1  -7   0 1323.73    8.10   0
   2   7   0  129.31    4.43   0
   2  -7   0  112.86    4.28   0
  -2  -7   0  134.45    4.41   0
   3   7   0  139.90    4.31   0
   3  -7   0  157.77    4.31   0
  -3  -7   0  137.63    4.28   0
  -4  -7   0  480.63    4.95   0
   4  -7   0  427.05    5.19   0
   4   7   0  508.03    5.79   0
   5   7   0 2616.80   10.49   0
   5  -7   0 2565.86    9.91   0
  -5  -7   0 2709.91   10.55   0
   6   7   0  498.19   10.12   0
   6   7   0  471.57    5.32   0
   6  -7   0  453.21    5.31   0
  -6  -7   0  467.67    5.33   0
  -6   7   0  494.43    5.45   0
  -7  -7   0   -0.62    3.38   0
   7   7   0    9.09    3.44   0
   7   7   0    1.64    4.18   0
  -7   7   0    7.41    3.46   0
   7  -7   0    7.14    2.52   0
   8   7   0 1603.29    8.08   0
  -8   7   0 1578.50    7.89   0
  -8  -7   0 1474.74    8.10   0
   8  -7   0 1483.39    7.88   0
   8   7   0 1723.21   12.42   0
   9   7   0  122.71    5.13   0
  -9   7   0  131.20    2.96   0
  -9  -7   0  113.39    3.08   0
   9   7   0  121.67    3.01   0
   9  -7   0  130.79    3.80   0
  10   7   0   52.77    3.41   0
  10  -7   0   61.41    3.41   0
  10   7   0   57.24    4.38   0
 -10  -7   0   55.59    3.44   0
 -10   7   0   59.26    3.45   0
 -11  -7   0   30.30    3.21   0
  11   7   0   38.46    3.38   0
 -11   7   0   29.99    3.25   0
  11  -7   0   30.89    2.41   0
  11   7   0   34.05    4.07   0
 -12   7   0  318.09    4.41   0
  12   7   0  338.15    5.53   0
  12  -7   0  313.84    4.48   0
  12   7   0  344.18    4.61   0
 -12  -7   0  306.05    3.87   0
 -13   7   0    6.96    3.04   0
  13  -7   0    5.36    3.29   0
  13   7   0    6.59    3.94   0
  13   7   0   10.54    3.03   0
 -13  -7   0    9.43    3.02   0
  14   7   0    6.44    3.73   0
  14  -7   0    3.19    3.02   0
  14   7   0   12.35    3.11   0
 -14  -7   0    9.25    3.15   0
 -14   7   0   11.51    3.10   0
  15  -7   0   10.29    3.06   0
 -15   7   0    2.32    2.91   0
  15   7   0    0.92    3.03   0
  15   7   0    2.88    3.11   0
 -15  -7   0    8.50    3.09   0
   0  -8   0   12.25    3.73   0
  -1  -8   0 2031.39    9.22   0
  -1  -8   0 2049.44   16.12   0
  -2  -8   0 2906.03   10.76   0
   2  -8   0 2895.07   10.51   0
   3  -8   0 1106.66    6.44   0
  -3  -8   0 1153.60    7.34   0
   3   8   0 1170.16    7.39   0
   4  -8   0    3.69    3.28   0
   4   8   0    1.96    2.47   0
  -4  -8   0    0.82    3.49   0
  -5  -8   0  117.24    3.93   0
   5  -8   0  106.51    3.14   0
   5   8   0  125.64    3.92   0
   6   8   0  361.75    4.71   0
   6  -8   0  345.54    4.75   0
  -6  -8   0  352.68    4.82   0
   7   8   0   28.25    5.54   0
   7  -8   0   21.03    3.43   0
  -7   8   0   18.09    2.52   0
  -7  -8   0   25.52    3.79   0
   7   8   0   25.83    3.66   0
   8   8   0   44.45    3.52   0
   8   8   0   46.07    5.29   0
  -8  -8   0   45.26    3.58   0
   8  -8   0   41.20    2.53   0
  -8   8   0   41.12    3.39   0
  -9  -8   0   39.10    2.53   0
   9   8   0   41.00    3.44   0
   9   8   0   39.78    5.06   0
   9  -8   0   41.39    3.30   0
  -9   8   0   43.71    2.61   0
  10  -8   0    8.29    2.29   0
  10   8   0    5.66    3.80   0
 -10  -8   0    5.31    3.26   0
  10   8   0    3.14    3.29   0
 -10   8   0    7.56    3.06   0
 -11  -8   0   40.48    3.33   0
  11   8   0   39.92    4.03   0
  11   8   0   37.52    3.36   0
 -11   8   0   35.57    3.09   0
  11  -8   0   36.48    3.18   0
 -12   8   0    4.65    3.05   0
  12   8   0   -1.14    3.91   0
  12   8   0    1.74    2.19   0
  12  -8   0    4.41    2.19   0
 -12  -8   0    0.60    3.04   0
 -13   8   0   45.48    2.51   0
  13   8   0   48.87    3.20   0
  13  -8   0   50.04    3.30   0
 -13  -8   0   41.54    2.53   0
  13   8   0   48.04    3.53   0
  14  -8   0    5.32    3.03   0
  14   8   0    0.83    3.84   0
 -14   8   0   -1.19    2.03   0
  14   8   0    1.65    3.10   0
 -14  -8   0    2.94    3.14   0
   0  -9   0    0.85    3.48   0
  -1  -9   0   13.78    2.65   0
  -1  -9   0   13.46    4.64   0
  -2  -9   0   12.59    8.35   0
   2  -9   0   16.89    3.49   0
  -2  -9   0   14.43    3.41   0
  -2  -9   0   11.95    8.09   0
  -3  -9   0   24.77    2.45   0
   3  -9   0   38.45    2.60   0
   3   9   0   29.45    3.46   0
  -4  -9   0   88.02    3.70   0
   4  -9   0  108.91    3.97   0
   4   9   0   90.89    3.74   0
   5  -9   0   89.82    4.04   0
  -5  -9   0  117.51    4.00   0
   5   9   0  110.46    3.97   0
   6   9   0  281.67    4.59   0
   6  -9   0  238.18    4.48   0
  -6  -9   0  271.30    4.70   0
   7  -9   0  141.55    3.86   0
   7   9   0  152.24    4.17   0
  -7  -9   0  147.64    4.28   0
   8   9   0    3.51    6.42   0
   8   9   0    5.26    2.41   0
   8  -9   0    4.11    2.24   0
  -8  -9   0    7.95    3.32   0
   8   9   0    5.06    6.35   0
   9  -9   0  253.55    4.37   0
   9   9   0  292.46    7.97   0
   9   9   0  299.11    8.01   0
  -9  -9   0  269.11    4.17   0
  -9   9   0  265.23    4.34   0
   9   9   0  280.96    4.37   0
  10   9   0  126.70    5.75   0
  10   9   0  130.93    3.46   0
  10  -9   0  110.67    2.93   0
 -10   9   0  123.70    3.68   0
 -10  -9   0  114.99    2.71   0
  11  -9   0    2.84    2.96   0
  11   9   0    3.08    4.41   0
 -11  -9   0    5.24    3.04   0
 -11   9   0    5.73    2.90   0
  11   9   0    1.22    3.08   0
 -12   9   0    9.34    3.10   0
  12  -9   0    8.85    3.09   0
 -12  -9   0   15.41    3.14   0
  12   9   0   17.25    3.01   0
  12   9   0   13.68    3.99   0
 -13   9   0    8.29    3.00   0
  13   9   0    7.70    3.99   0
  13  -9   0   14.30    3.02   0
  13   9   0   12.96    3.07   0
 -13  -9   0   10.97    3.27   0
 -14   9   0    1.89    3.00   0
  14  -9   0    4.85    3.09   0
  14   9   0    5.86    3.95   0
  14   9   0    7.73    3.84   0
  14   9   0    5.94    2.24   0
 -14  -9   0    4.38    3.15   0
   0 -10   0    7.87    3.36   0
   1 -10   0  951.96    6.42   0
  -1 -10   0  922.80    6.25   0
  -1 -10   0  933.18   10.88   0
   2 -10   0   46.36    3.66   0
  -2 -10   0   28.50    2.50   0
  -2 -10   0   29.46    8.34   0
  -2 -10   0   28.07    7.77   0
  -3 -10   0   36.79    3.48   0
   3 -10   0   48.74    3.79   0
  -4 -10   0  258.53    4.55   0
   4 -10   0  239.17    4.43   0
   4  10   0  267.71    4.54   0
  -5 -10   0   25.38    3.52   0
   5  10   0   25.90    3.39   0
   5 -10   0   23.74    2.53   0
  -6 -10   0   97.04    3.74   0
   6 -10   0   86.58    2.87   0
   6  10   0  100.33    3.80   0
   7 -10   0   15.84    3.32   0
  -7 -10   0   26.08    2.37   0
   7  10   0   28.73    3.42   0
   8  10   0    3.57    3.19   0
   8 -10   0    7.90    3.31   0
  -8 -10   0   11.03    3.18   0
   9  10   0   64.08    2.56   0
   9 -10   0   56.90    3.49   0
  -9 -10   0   59.69    3.29   0
 -10 -10   0   19.05    3.14   0
  10 -10   0   20.42    3.14   0
  10  10   0   22.25    5.85   0
  10  10   0   22.65    5.90   0
  10  10   0   21.80    2.30   0
  11 -10   0    0.91    2.24   0
  11  10   0   -1.57    2.94   0
  11  10   0    0.91    4.35   0
  11  10   0    1.37    4.70   0
 -11  10   0   -0.35    3.02   0
 -11 -10   0    2.79    2.95   0
  12  10   0    9.06    3.19   0
 -12  10   0    5.01    2.16   0
  12  10   0    7.78    4.43   0
 -12 -10   0    7.90    3.14   0
  12  10   0    7.80    4.45   0
  12 -10   0   -0.71    3.02   0
  13  10   0  100.26    5.83   0
 -13 -10   0   86.54    3.79   0
  13  10   0   98.19    5.89   0
  13 -10   0   86.89    3.64   0
 -13  10   0   98.04    3.69   0
  13  10   0  102.42    3.71   0
   0 -11   0    1.15    2.37   0
  -1 -11   0  247.55    4.32   0
  -1 -11   0  252.91    6.78   0
   1 -11   0  268.64    4.48   0
  -2 -11   0   69.57    9.27   0
   2 -11   0   78.34    3.95   0
  -2 -11   0   62.48    3.65   0
  -2 -11   0   63.87    8.59   0
   3 -11   0   63.11    3.81   0
  -3 -11   0   91.31    3.77   0
  -4 -11   0   20.25    3.59   0
   4  11   0   14.10    3.60   0
   4 -11   0   12.52    3.40   0
   5 -11   0   71.25    3.67   0
   5  11   0   68.52    3.57   0
  -5 -11   0   67.33    3.68   0
   6  11   0   -1.86    3.27   0
   6 -11   0    0.52    2.32   0
  -6 -11   0    3.47    3.32   0
   7  11   0  313.68    4.63   0
  -7 -11   0  312.46    4.57   0
   7 -11   0  283.62    4.49   0
   8  11   0   25.31    3.21   0
   8 -11   0   22.67    2.46   0
  -8 -11   0   23.74    3.12   0
  -9 -11   0    3.75    3.09   0
   9 -11   0    0.98    2.22   0
   9  11   0    7.44    3.10   0
  10  11   0    0.19    2.98   0
 -10 -11   0   -0.72    2.11   0
  10 -11   0    3.73    3.07   0
  11 -11   0   78.65    3.41   0
 -11 -11   0   78.54    3.54   0
  11  11   0   77.05    3.50   0
  12  11   0    9.77    6.87   0
 -12 -11   0    3.67    3.16   0
  12 -11   0    5.91    2.16   0
  12  11   0   12.90    2.93   0
  12  11   0    9.17    6.87   0
  13  11   0    0.38    5.27   0
  13 -11   0   -3.22    3.00   0
  13  11   0   -0.34    4.88   0
  13  11   0   -1.37    3.11   0
 -13 -11   0   -0.89    3.11   0
   0 -12   0  204.33    4.20   0
   0 -12   0  185.52    5.58   0
   1 -12   0   88.68    3.82   0
  -1 -12   0   73.00    3.68   0
  -1 -12   0   71.01    5.61   0
   2 -12   0   34.17    3.45   0
  -2 -12   0   40.91    3.48   0
   2 -12   0   34.87    3.50   0
  -3 -12   0    5.59    3.41   0
   3 -12   0    6.77    3.44   0
   4 -12   0  151.26    3.81   0
  -4 -12   0  141.43    4.04   0
  -5 -12   0  167.56    4.06   0
   5 -12   0  193.78    3.96   0
   5  12   0  167.22    3.24   0
  -6 -12   0   39.21    3.46   0
   6 -12   0   49.92    3.51   0
   6  12   0   37.84    3.37   0
  -7 -12   0  157.27    3.96   0
   7 -12   0  149.78    4.01   0
   7  12   0  164.17    3.89   0
   8  12   0   12.51    3.05   0
   8 -12   0    4.96    3.08   0
  -8 -12   0   13.83    2.40   0
   9  12   0    6.07    3.17   0
   9 -12   0    7.57    3.16   0
  -9 -12   0   10.61    3.18   0
  10 -12   0    1.65    3.19   0
 -10 -12   0    5.10    3.11   0
  10  12   0    3.23    3.08   0
 -11 -12   0  105.01    3.66   0
  11 -12   0  104.12    3.67   0
  11  12   0  118.79    3.81   0
  12 -12   0   15.79    3.28   0
 -12 -12   0   16.63    3.25   0
  12  12   0   15.86    3.18   0
   0 -13   0    3.40    2.31   0
   0 -13   0    4.09    4.42   0
   1 -13   0  533.26    5.02   0
  -1 -13   0  535.56    5.12   0
  -1 -13   0  534.65    9.08   0
  -1 -13   0  482.23    8.91   0
  -2 -13   0   72.04    3.59   0
   2 -13   0   60.88    3.52   0
   2 -13   0   54.16    3.55   0
   3 -13   0 1438.79    7.23   0
  -3 -13   0 1291.03    6.61   0
  -4 -13   0   63.72    3.56   0
   4 -13   0   36.80    3.50   0
   5 -13   0  119.90    3.87   0
  -5 -13   0  131.05    3.98   0
  -6 -13   0   27.13    3.08   0
   6 -13   0   28.81    3.29   0
   6  13   0   30.42    3.27   0
  -7 -13   0   67.58    3.39   0
   7 -13   0   70.92    2.73   0
   7  13   0   69.60    3.53   0
  -8 -13   0   56.76    3.50   0
   8  13   0   58.86    3.58   0
   8 -13   0   43.20    2.49   0
   9  13   0   33.55    2.39   0
   9 -13   0   37.54    2.39   0
  -9 -13   0   40.46    3.29   0
  10 -13   0   -4.80    3.16   0
  10  13   0    9.64    3.04   0
 -10 -13   0    6.20    2.88   0
 -11 -13   0   25.31    3.31   0
  11 -13   0   25.37    3.17   0
  11  13   0   21.90    3.21   0
   0 -14   0    1.40    4.12   0
   0 -14   0    6.60    3.10   0
  -1 -14   0   93.43    6.00   0
  -1 -14   0   84.76    5.85   0
   1 -14   0   91.22    3.61   0
  -1 -14   0   90.77    3.44   0
   1 -14   0   81.41    4.18   0
   2 -14   0   70.16    3.51   0
  -2 -14   0   53.38    2.65   0
   2 -14   0   69.55    3.56   0
   3 -14   0   -0.05    3.17   0
  -3 -14   0    2.61    2.98   0
   3 -14   0    1.29    3.22   0
  -4 -14   0    4.18    3.02   0
   4 -14   0   11.64    3.19   0
   5 -14   0    1.92    3.16   0
  -5 -14   0    2.47    2.11   0
  -6 -14   0    6.17    3.09   0
   6 -14   0    5.87    3.12   0
   7 -14   0  117.30    3.80   0
  -7 -14   0   99.96    3.75   0
   7  14   0  103.31    3.75   0
  -8 -14   0   23.30    2.37   0
   8  14   0   24.66    2.42   0
   8 -14   0   18.92    3.33   0
   9 -14   0   33.22    3.21   0
  -9 -14   0   36.77    3.21   0
   9  14   0   37.67    3.11   0
  10 -14   0   16.37    3.15   0
  10  14   0   16.86    3.19   0
 -10 -14   0   18.63    3.23   0
  11  14   0   40.67    3.32   0
 -11 -14   0   37.81    3.30   0
  11 -14   0   37.94    3.31   0
   0 -15   0    1.24    2.04   0
   0 -15   0    1.19    3.89   0
   1 -15   0   83.78    3.58   0
   1 -15   0   73.85    4.47   0
  -1 -15   0   71.92    6.53   0
  -1 -15   0   80.85    3.44   0
  -1 -15   0   79.02    6.28   0
  -2 -15   0   14.99    3.21   0
   2 -15   0    5.81    2.29   0
   2 -15   0   11.87    3.28   0
   3 -15   0    1.64    3.03   0
  -3 -15   0    9.53    3.13   0
   3 -15   0    8.52    3.14   0
   4 -15   0    1.66    2.17   0
  -4 -15   0    5.61    3.09   0
  -5 -15   0   37.31    3.17   0
   5 -15   0   36.49    3.34   0
   6 -15   0   17.50    3.20   0
  -6 -15   0   16.07    3.21   0
  -7 -15   0    4.34    3.12   0
   7 -15   0    4.16    3.16   0
  -8 -15   0   16.39    3.21   0
   8  15   0   15.03    3.12   0
   8 -15   0   12.54    3.24   0
  -9 -15   0   37.66    3.56   0
   9  15   0   43.84    2.46   0
   9 -15   0   40.77    3.54   0
  10 -15   0   -0.99    3.11   0
 -10 -15   0    3.47    3.03   0
  10  15   0    0.03    3.02   0
   0 -16   0    2.47    2.94   0
   0 -16   0    0.98    4.50   0
   0 -16   0    3.91    4.57   0
   1 -16   0   24.87    3.14   0
  -1 -16   0   24.17    5.97   0
  -1 -16   0   23.71    5.98   0
  -1 -16   0   16.17    2.36   0
   1 -16   0   24.99    4.36   0
   1 -16   0   25.46    3.18   0
  -2 -16   0    9.95    3.09   0
   2 -16   0    5.48    4.19   0
   2 -16   0    4.33    2.11   0
   2 -16   0    9.36    3.23   0
   3 -16   0   -4.76    3.10   0
  -3 -16   0    5.01    3.06   0
   3 -16   0    4.15    3.01   0
   4 -16   0   13.54    3.24   0
  -4 -16   0   15.68    3.19   0
   4 -16   0   14.36    3.22   0
  -5 -16   0   38.33    3.31   0
   5 -16   0   47.87    3.39   0
  -6 -16   0   -2.02    3.09   0
   6 -16   0    6.86    3.08   0
   7 -16   0    5.97    3.10   0
  -7 -16   0    2.82    3.11   0
  -8 -16   0   12.90    2.26   0
   8 -16   0   13.13    2.31   0
   0 -17   0   -1.18    4.39   0
   0 -17   0   -1.91    4.40   0
   0 -17   0   -0.49    2.14   0
  -1 -17   0    3.82    7.42   0
   1 -17   0    5.40    2.25   0
   1 -17   0   -0.59    3.08   0
   1 -17   0    4.37    3.76   0
  -1 -17   0    9.86    3.02   0
  -1 -17   0    4.34    7.47   0
   1 -17   0    5.36    3.98   0
   2 -17   0    5.80    3.26   0
   2 -17   0    2.92    3.95   0
  -2 -17   0    8.77    3.09   0
   2 -17   0    1.85    2.21   0
   3 -17   0    9.53    3.15   0
   3 -17   0    4.61    4.00   0
   3 -17   0    9.17    3.28   0
  -3 -17   0    2.43    3.08   0
  -4 -17   0   32.77    3.32   0
   4 -17   0   32.21    3.33   0
   4 -17   0   29.22    2.36   0
   5 -17   0    4.80    2.24   0
  -5 -17   0    8.02    3.05   0
   5 -17   0    3.43    3.09   0
   6 -17   0   -0.57    3.13   0
  -6 -17   0    0.72    3.06   0
   7 -17   0   -0.46    3.15   0
  -7 -17   0   -3.68    3.17   0
   0 -18   0   -0.85    4.42   0
   0 -18   0    2.22    4.56   0
   0 -18   0    0.01    3.07   0
   1 -18   0    3.73    3.06   0
   1 -18   0    2.94    4.20   0
   1 -18   0   14.39    3.00   0
  -1 -18   0    7.85    3.23   0
   1 -18   0    4.67    4.13   0
  -2 -18   0    5.09    3.02   0
   2 -18   0    0.78    3.94   0
   2 -18   0    1.43    4.09   0
   2 -18   0   -0.19    2.07   0
   2 -18   0   -1.86    2.92   0
  -3 -18   0   10.30    3.12   0
   3 -18   0    7.83    3.35   0
   3 -18   0    5.28    3.19   0
   3 -18   0    8.95    3.19   0
   4 -18   0    3.46    3.97   0
  -4 -18   0   -2.49    3.12   0
   4 -18   0    1.99    3.10   0
   4 -18   0    2.15    3.13   0
   5 -18   0   -0.47    3.15   0
  -5 -18   0    1.31    3.11   0
   5 -18   0    4.06    3.12   0
   0 -19   0   -1.56    3.06   0
   0 -19   0    1.75    3.07   0
   0 -19   0    1.03    5.02   0
   0 -19   0   -0.68    5.49   0
 -16   0   1    5.75    3.05   0
  16   0  -1    4.09    3.13   0
 -15   0   1    2.10    2.15   0
  15   0  -1    7.10    3.34   0
 -14   0   1   -0.69    3.28   0
  14   0  -1    3.99    3.41   0
 -13   0   1   -1.20    3.26   0
  13   0  -1   -0.58    3.26   0
 -12   0   1    6.87    3.39   0
  12   0  -1    0.13    2.34   0
  11   0  -1   -0.31    3.57   0
 -11   0   1    1.41    3.52   0
  10   0  -1    0.27    3.64   0
 -10   0   1    0.15    3.67   0
   9   0  -1    1.91    3.50   0
  -9   0   1    0.63    3.43   0
   8   0  -1    0.22    3.58   0
  -8   0   1    4.92    3.62   0
   7   0  -1    1.79    3.76   0
  -7   0   1    5.39    3.72   0
  -6   0   1    5.26    4.09   0
   6   0  -1    5.01    4.12   0
  -5   0   1    1.59    4.54   0
   5   0  -1    5.11    4.48   0
  -4   0   1    1.67    5.32   0
   4   0  -1    3.79    5.38   0
   3   0  -1    2.82    6.86   0
  -3   0   1   -2.24    4.63   0
   2   0  -1   14.67    8.08   0
  -2   0   1   -0.41    7.67   0
   1   0  -1    0.73    7.77   0
  -1   0   1    2.36    8.11   0
   1   0  -1    2.49    8.54   0
   0   0  -1    2.70    7.02   0
  -1   0  -1    7.03    7.35   0
   1   0   1    6.40    7.97   0
   1   0   1    5.62    7.93   0
   2   0   1   17.13    6.64   0
  -2   0  -1    2.33    6.41   0
  -3   0  -1   10.76    5.62   0
   3   0   1    9.23    5.72   0
  -4   0  -1    6.45    5.27   0
   4   0   1    3.21    5.24   0
  -5   0  -1   -0.20    4.43   0
   5   0   1    3.67    4.45   0
  -6   0  -1    0.54    3.83   0
   6   0   1    3.45    3.95   0
   7   0   1    1.93    3.53   0
  -7   0  -1    0.32    3.50   0
   8   0   1    0.14    3.44   0
  -8   0  -1    2.33    3.48   0
  -9   0  -1    4.93    3.65   0
   9   0   1    1.74    3.54   0
  10   0   1   -0.69    3.41   0
 -10   0  -1    1.66    3.49   0
 -11   0  -1    4.78    2.60   0
  11   0   1    4.80    2.70   0
 -12   0  -1    2.73    3.51   0
  12   0   1   -0.69    3.62   0
 -13   0  -1    4.12    3.23   0
  13   0   1    0.25    3.19   0
  14   0   1   -0.71    3.15   0
 -14   0  -1    4.01    3.23   0
 -15   0  -1    6.48    3.06   0
  15   0   1    3.11    3.10   0
  16   0   1    1.12    2.18   0
 -16   0  -1    0.98    2.17   0
  16   1  -1    5.78    2.92   0
  16  -1  -1   -4.12    3.11   0
 -16  -1   1   -3.33    2.96   0
 -16   1   1    5.65    3.10   0
  15   1  -1  181.13    4.22   0
  15  -1  -1  169.93    4.11   0
 -15   1   1  156.70    3.37   0
 -15  -1   1  162.59    3.50   0
  14   1  -1  110.78    3.61   0
 -14  -1   1  101.98    3.67   0
  14  -1  -1  108.98    3.05   0
 -14   1   1  112.86    3.76   0
  13  -1  -1    1.90    2.25   0
  13   1  -1    1.20    3.26   0
 -13  -1   1   -0.34    3.28   0
 -13   1   1    2.12    3.12   0
  12   1  -1  143.48    3.93   0
 -12   1   1  150.90    3.93   0
 -12  -1   1  145.14    3.90   0
  12  -1  -1  141.04    3.12   0
  11  -1  -1   42.60    3.70   0
 -11  -1   1   52.95    3.74   0
 -11   1   1   44.34    2.71   0
  11   1  -1   53.56    3.64   0
 -10   1   1   34.84    3.78   0
  10  -1  -1   41.88    3.68   0
 -10  -1   1   41.80    3.88   0
  10   1  -1   41.41    3.68   0
   9   1  -1  295.24    4.72   0
  -9   1   1  278.40    4.03   0
   9  -1  -1  278.75    4.83   0
  -9  -1   1  299.60    4.95   0
  -8   1   1  148.52    4.31   0
   8   1  -1  172.10    4.45   0
  -8  -1   1  178.10    4.43   0
   8  -1  -1  146.21    4.34   0
  -7   1   1  906.49    6.33   0
   7   1  -1  940.30    7.18   0
   7  -1  -1  910.13    6.99   0
  -7  -1   1  955.80    7.28   0
   6   1  -1   36.87    4.17   0
   6  -1  -1   45.57    4.14   0
  -6  -1   1   39.03    4.13   0
  -6   1   1   45.40    3.11   0
  -5   1   1 1675.73    9.75   0
  -5  -1   1 1765.30   10.14   0
   5  -1  -1 1630.81    9.81   0
   5   1  -1 1777.77   10.29   0
   4   1  -1   99.66    5.86   0
  -4  -1   1  100.15    5.88   0
   4  -1  -1  144.75    4.78   0
  -4   1   1  158.09    6.00   0
  -2  -1   1  705.44   11.39   0
  -2   1   1  712.70   10.57   0
   2   1  -1  703.22   11.38   0
   2  -1  -1  737.52   10.94   0
   1  -1  -1 3578.68   24.07   0
   1   1  -1 3575.95   30.07   0
  -1  -1   1 3497.91   29.33   0
   1   1  -1 3094.04   28.14   0
  -1  -1   1 3434.73   29.96   0
   1   1   1 9999.99   35.91   0
  -2   1  -1 1138.56   10.94   0
   2  -1   1 1138.67   12.04   0
  -2  -1  -1 1140.65   10.53   0
   2   1   1 1160.99   11.61   0
   5   1   1   75.66    4.63   0
  -5   1  -1  115.01    4.92   0
  -5  -1  -1   83.94    4.64   0
   5  -1   1  120.22    5.05   0
  -6   1  -1  289.43    5.24   0
   6   1   1  306.13    4.45   0
   6  -1   1  268.20    5.34   0
  -6  -1  -1  327.69    5.21   0
  -7  -1  -1  130.05    4.14   0
   7  -1   1  125.74    3.29   0
  -7   1  -1  139.93    4.26   0
   7   1   1  132.04    4.21   0
   8  -1   1  292.29    4.66   0
  -8  -1  -1  332.14    4.19   0
   8   1   1  337.28    4.79   0
  -8   1  -1  302.49    4.60   0
   9   1   1   43.66    3.78   0
  -9   1  -1   43.06    3.68   0
  -9  -1  -1   41.72    3.80   0
   9  -1   1   37.79    2.70   0
 -10   1  -1    6.71    3.37   0
  10  -1   1    5.97    2.50   0
 -10  -1  -1    9.22    3.55   0
  10   1   1   12.10    3.56   0
  11  -1   1 1177.94    6.85   0
 -11   1  -1 1131.52    6.87   0
 -11  -1  -1 1164.12    7.05   0
  11   1   1 1182.30    6.89   0
  12  -1   1  451.62    5.12   0
 -12  -1  -1  467.26    4.53   0
  12   1   1  518.56    5.34   0
 -12   1  -1  454.26    5.20   0
  13   1   1   50.73    2.58   0
 -13   1  -1   42.47    2.55   0
  13  -1   1   46.78    3.43   0
 -13  -1  -1   44.27    2.59   0
 -14   1  -1   29.95    3.31   0
  14   1   1   39.82    3.47   0
 -14  -1  -1   39.56    3.46   0
  14  -1   1   28.71    3.31   0
  15   1   1   -1.41    3.28   0
 -15  -1  -1    5.18    3.03   0
  15  -1   1    1.29    3.09   0
 -15   1  -1    1.02    3.10   0
 -16  -1  -1   -1.68    3.28   0
 -16   1  -1    3.02    3.14   0
  16  -1   1    4.77    3.22   0
  16   1   1   -3.62    3.18   0
 -16   2   1    4.26    3.22   0
  16   2  -1    3.86    2.92   0
 -16  -2   1    4.71    3.04   0
  16  -2  -1    1.58    3.07   0
  15   2  -1    4.12    3.18   0
 -15   2   1    6.83    3.07   0
 -15  -2   1    4.35    3.18   0
  15  -2  -1    5.64    2.30   0
  14   2  -1    8.48    3.15   0
  14  -2  -1    3.79    3.18   0
 -14   2   1    4.34    2.19   0
 -14  -2   1   -0.22    2.30   0
  13   2  -1   92.07    3.65   0
 -13   2   1   84.16    3.51   0
  13  -2  -1   77.88    3.60   0
 -13  -2   1   88.19    3.50   0
 -12  -2   1   53.54    3.54   0
  12   2  -1   49.38    3.64   0
  12  -2  -1   59.38    2.78   0
 -12   2   1   57.68    2.77   0
  11   2  -1  289.61    4.62   0
  11  -2  -1  282.20    4.54   0
 -11  -2   1  277.68    4.68   0
 -11   2   1  278.12    4.57   0
 -10  -2   1  249.98    4.54   0
  10   2  -1  269.74    4.64   0
 -10   2   1  276.83    4.67   0
  10  -2  -1  270.94    4.70   0
   9  -2  -1 1016.62    6.47   0
  -9   2   1 1068.85    7.06   0
  -9  -2   1  991.58    7.07   0
   9   2  -1  981.40    6.70   0
  -8   2   1  335.62    4.94   0
   8   2  -1  301.59    4.89   0
   8  -2  -1  307.51    4.12   0
  -8  -2   1  308.08    4.88   0
   7  -2  -1 2363.02   10.29   0
   7   2  -1 2211.74   10.37   0
  -7  -2   1 2241.62   10.30   0
  -7   2   1 2402.59   10.10   0
   6  -2  -1  562.38    6.21   0
  -6   2   1  572.57    6.07   0
  -6  -2   1  564.38    6.40   0
   6   2  -1  573.79    6.39   0
  -5  -2   1  216.39    5.37   0
  -5   2   1  207.22    5.29   0
   5  -2  -1  206.57    5.57   0
   5   2  -1  216.80    5.26   0
  -3   2   1 2685.61   13.75   0
   3  -2  -1 2611.29   13.78   0
  -3  -2   1 2456.34   14.63   0
   3   2  -1 2554.39   14.89   0
   2   2  -1 2260.17   16.26   0
   2   2  -1 2322.69   21.69   0
  -2  -2   1 2316.22   16.48   0
  -2   2   1 2338.11   14.36   0
   2  -2  -1 2284.96   14.30   0
   3  -2   1   24.80    5.69   0
  -3  -2  -1   34.46    5.44   0
   3   2   1   31.26    5.36   0
  -3   2  -1   24.04    4.08   0
  -5  -2  -1    7.28    4.34   0
   5   2   1    9.81    4.29   0
   5  -2   1    7.34    4.32   0
  -5   2  -1    5.80    4.23   0
  -6  -2  -1 3487.28   12.25   0
   6   2   1 3434.87   11.93   0
   6  -2   1 3253.09   11.89   0
  -6   2  -1 3527.53   12.15   0
  -7   2  -1   20.53    3.46   0
   7  -2   1   13.72    2.58   0
   7   2   1   15.76    2.60   0
  -7  -2  -1   19.51    3.58   0
   8   2   1  422.00    5.11   0
  -8   2  -1  429.95    4.39   0
   8  -2   1  423.13    5.05   0
  -8  -2  -1  419.10    5.07   0
  -9  -2  -1    4.85    3.61   0
   9   2   1   -2.34    3.62   0
   9  -2   1    0.55    3.42   0
  -9   2  -1    3.09    3.35   0
  10  -2   1  520.58    5.22   0
 -10  -2  -1  514.65    5.41   0
 -10   2  -1  539.49    5.25   0
  10   2   1  565.59    5.39   0
  11   2   1  154.83    3.35   0
 -11  -2  -1  150.49    3.31   0
 -11   2  -1  162.82    4.07   0
  11  -2   1  156.27    4.16   0
  12  -2   1   23.23    2.50   0
  12   2   1   19.76    3.55   0
 -12  -2  -1   19.93    3.53   0
 -12   2  -1   22.81    3.35   0
 -13  -2  -1  154.76    3.93   0
 -13   2  -1  150.71    3.85   0
  13  -2   1  147.54    3.91   0
  13   2   1  165.61    3.98   0
  14   2   1   19.31    3.20   0
 -14   2  -1   17.67    3.27   0
  14  -2   1   18.61    3.39   0
 -14  -2  -1   15.32    2.33   0
  15  -2   1    3.63    3.11   0
 -15  -2  -1   -1.80    3.13   0
 -15   2  -1    1.34    3.11   0
  15   2   1    1.46    3.20   0
 -16   2  -1    1.01    3.03   0
  16   2   1   -2.94    3.20   0
 -16  -2  -1   -1.11    3.08   0
  16  -2   1    2.55    3.11   0
  16   3  -1    4.81    3.17   0
  16  -3  -1   12.05    3.03   0
 -16   3   1   10.41    3.13   0
 -16  -3   1    6.37    3.20   0
 -15   3   1   46.02    3.42   0
  15   3  -1   54.08    3.67   0
 -15  -3   1   41.51    3.63   0
  15  -3  -1   41.33    2.54   0
  14   3  -1   43.05    3.35   0
 -14  -3   1   42.87    3.39   0
  14  -3  -1   40.48    3.36   0
 -14   3   1   35.41    3.42   0
 -13   3   1  242.53    4.18   0
  13   3  -1  245.88    4.20   0
  13  -3  -1  232.32    3.47   0
 -13  -3   1  248.13    4.24   0
 -12  -3   1  114.77    3.04   0
 -12   3   1  137.10    3.91   0
  12   3  -1  128.42    3.91   0
  12  -3  -1  135.59    3.95   0
 -11  -3   1  723.75    5.85   0
  11   3  -1  756.67    5.97   0
 -11   3   1  709.77    5.83   0
  11  -3  -1  738.39    5.83   0
  10   3  -1  114.22    4.18   0
 -10   3   1   99.58    3.11   0
  10  -3  -1   99.39    3.96   0
 -10  -3   1  113.52    4.21   0
  -9   3   1 1239.99    7.48   0
   9  -3  -1 1207.91    7.54   0
  -9  -3   1 1214.65    7.65   0
   9   3  -1 1249.63    7.49   0
  -8   3   1   59.46    3.80   0
   8  -3  -1   56.52    3.81   0
  -8  -3   1   58.62    3.70   0
   8   3  -1   56.69    3.68   0
  -7   3   1  700.30    6.20   0
  -7  -3   1  629.37    6.38   0
   7  -3  -1  648.84    6.49   0
   7   3  -1  618.40    6.38   0
  -6   3   1  112.74    4.27   0
   6   3  -1  129.93    3.61   0
   6  -3  -1  102.70    4.38   0
  -6  -3   1  120.81    3.54   0
  -5  -3   1 2611.62   12.09   0
  -5   3   1 2520.03   10.95   0
   5  -3  -1 2517.76   11.19   0
   5   3  -1 2725.93   12.11   0
   4   3  -1  209.86    5.68   0
  -4   3   1  160.59    5.27   0
  -4  -3   1  200.72    5.56   0
   4  -3  -1  150.63    5.47   0
  -2  -3   1  876.08   10.30   0
   2   3  -1  885.49   10.27   0
   2  -3  -1  955.34    9.20   0
   2   3  -1  891.78   18.07   0
   1   3  -1 3244.77   18.37   0
  -1  -3   1 3231.83   18.49   0
  -2  -3  -1   77.52    6.01   0
   2   3   1   77.46    5.93   0
   2  -3   1  122.60    6.51   0
  -2  -3  -1   74.91    8.08   0
  -2   3  -1  128.99    6.34   0
   2   3   1   85.28    8.16   0
   3   3   1   62.33    5.38   0
  -3   3  -1   51.62    5.35   0
   3   3   1   64.75    6.95   0
  -3  -3  -1   66.92    5.41   0
   3  -3   1   55.98    5.49   0
  -4   3  -1 1441.39    9.17   0
   4  -3   1 1348.96    8.70   0
   4   3   1 1368.45    9.04   0
  -4  -3  -1 1377.96    9.02   0
  -5  -3  -1  929.47    6.78   0
  -5   3  -1  928.49    7.39   0
   5   3   1  969.82    7.61   0
   5  -3   1  894.95    7.64   0
   6   3   1 2241.20    9.93   0
  -6   3  -1 2310.42    9.93   0
   6  -3   1 2144.66   10.25   0
  -6  -3  -1 2153.25    9.79   0
  -7   3  -1  169.59    4.15   0
   7   3   1  163.73    4.35   0
   7  -3   1  168.21    4.24   0
  -7  -3  -1  167.61    4.41   0
  -8   3  -1   12.24    3.27   0
   8  -3   1   13.11    3.43   0
   8   3   1   13.76    3.47   0
  -8  -3  -1    7.30    3.48   0
   9   3   1   59.15    3.79   0
   9  -3   1   64.23    3.83   0
  -9  -3  -1   57.03    2.81   0
  -9   3  -1   61.43    3.72   0
  10   3   1  104.57    4.00   0
 -10   3  -1   88.21    3.68   0
 -10  -3  -1  101.93    4.00   0
  10  -3   1   91.80    3.60   0
 -11  -3  -1  869.35    6.13   0
  11  -3   1  903.63    6.22   0
 -11   3  -1  890.93    6.23   0
  11   3   1  948.52    6.19   0
  12  -3   1   17.43    3.32   0
  12   3   1   14.01    2.38   0
 -12  -3  -1    6.00    2.33   0
 -12   3  -1   15.40    3.27   0
 -13   3  -1    8.12    3.17   0
 -13  -3  -1    1.53    3.14   0
  13  -3   1   -3.55    3.03   0
  13   3   1   -6.10    3.21   0
 -14   3  -1  193.89    4.12   0
  14  -3   1  210.13    4.15   0
  14   3   1  230.94    4.18   0
 -14  -3  -1  185.29    3.62   0
 -15   3  -1    5.60    3.07   0
 -15  -3  -1    5.68    3.17   0
  15   3   1    5.37    3.05   0
  15  -3   1    7.86    3.07   0
  16   3   1   71.20    3.57   0
 -16  -3  -1   47.13    3.56   0
  16  -3   1   60.95    3.44   0
 -16   3  -1   62.37    3.44   0
  16  -4  -1    8.33    3.09   0
  16   4  -1    2.09    3.04   0
 -16   4   1   -1.52    3.23   0
 -16  -4   1   -0.09    3.06   0
  15   4  -1    5.23    3.20   0
  15  -4  -1    6.51    3.19   0
 -15  -4   1    6.31    3.25   0
 -15   4   1    1.43    3.15   0
 -14   4   1    2.92    3.12   0
  14   4  -1    0.91    2.16   0
 -14  -4   1    3.81    2.24   0
  14  -4  -1   11.80    3.23   0
 -13  -4   1   40.53    3.34   0
 -13   4   1   40.37    2.42   0
  13   4  -1   49.06    3.35   0
  13  -4  -1   39.01    3.38   0
 -12   4   1   31.06    3.40   0
 -12  -4   1   32.05    3.46   0
  12  -4  -1   33.33    2.54   0
  12   4  -1   33.34    3.33   0
 -11   4   1  191.08    4.04   0
 -11  -4   1  181.22    4.10   0
  11  -4  -1  171.32    3.27   0
  11   4  -1  193.28    4.26   0
 -10  -4   1 1068.38    7.14   0
  10  -4  -1 1064.25    6.76   0
 -10   4   1 1089.08    6.88   0
  10   4  -1 1054.59    6.92   0
   9   4  -1  122.31    4.00   0
  -9  -4   1  118.66    3.13   0
  -9   4   1  126.41    3.20   0
   9  -4  -1  127.70    4.24   0
  -8   4   1    5.31    3.53   0
   8  -4  -1    0.05    3.62   0
  -8  -4   1   -6.13    3.41   0
   8   4  -1   -1.24    3.40   0
  -7   4   1  452.61    5.25   0
   7  -4  -1  424.06    4.57   0
  -7  -4   1  445.15    5.72   0
   7   4  -1  476.15    5.63   0
  -6   4   1 2597.05   10.27   0
  -6  -4   1 2592.96   11.11   0
   6   4  -1 2724.67   11.28   0
   6  -4  -1 2418.78   10.44   0
  -5   4   1   53.49    3.08   0
  -5  -4   1   35.04    4.12   0
   5  -4  -1   48.41    4.22   0
   5   4  -1   42.08    4.13   0
  -4   4   1 1004.38    6.90   0
  -4  -4   1  989.75    8.02   0
   4  -4  -1  984.14    7.63   0
   4   4  -1  986.17    8.11   0
   3   4  -1 1296.18   17.94   0
  -3   4   1 1352.42    9.10   0
   3   4  -1 1277.78    9.63   0
   3  -4  -1 1328.06    9.07   0
  -3  -4   1 1299.06    9.63   0
  -2  -4   1 2148.62   12.73   0
   2   4  -1 2214.68   12.84   0
   2  -4  -1 2080.84   10.67   0
  -1  -4   1   85.46   10.26   0
   1   4  -1   87.77    6.56   0
  -1  -4   1   80.99    6.27   0
   0  -4  -1 6414.41   19.61   0
  -1  -4  -1 4941.36   17.29   0
   1  -4   1 5250.42   18.67   0
   1   4   1 4928.48   17.27   0
   2   4   1  734.93   13.95   0
   2  -4   1  585.54    7.64   0
  -2   4  -1  598.76    7.70   0
  -2  -4  -1  677.21   13.57   0
  -2  -4  -1  714.09    7.91   0
   2   4   1  717.48    7.93   0
  -3   4  -1 2344.26   11.45   0
   3   4   1 2157.08   10.95   0
   3  -4   1 2318.83   11.50   0
  -3  -4  -1 2163.27   10.90   0
   3   4   1 2272.68   18.74   0
  -4  -4  -1 2576.18   10.77   0
  -4   4  -1 2469.07   10.92   0
   4  -4   1 2409.59   11.12   0
   4   4   1 2609.80   11.38   0
   4   4   1 2667.80   16.63   0
   5  -4   1 3350.97   12.23   0
  -5   4  -1 3435.55   11.96   0
   5   4   1 3395.26   12.13   0
  -5  -4  -1 3365.20   12.00   0
  -6   4  -1  720.72    6.30   0
   6  -4   1  677.65    6.46   0
  -6  -4  -1  707.17    6.34   0
   6   4   1  739.69    6.51   0
   7   4   1  198.88    4.32   0
   7  -4   1  221.49    4.38   0
  -7   4  -1  232.90    4.29   0
  -7  -4  -1  197.02    4.34   0
   8   4   1 1882.15    8.86   0
  -8  -4  -1 1844.73    8.86   0
   8  -4   1 1808.42    8.62   0
  -8   4  -1 1895.20    8.79   0
   9   4   1   72.00    3.83   0
  -9  -4  -1   78.43    3.92   0
  -9   4  -1   92.02    3.78   0
   9  -4   1   83.63    3.73   0
 -10   4  -1  322.69    4.44   0
  10  -4   1  315.64    4.49   0
 -10  -4  -1  327.77    4.79   0
  10   4   1  357.06    4.84   0
 -11   4  -1   59.99    3.57   0
  11   4   1   62.15    3.46   0
 -11  -4  -1   59.34    3.55   0
  11  -4   1   58.77    3.53   0
 -12  -4  -1   98.37    3.72   0
 -12   4  -1  102.98    2.86   0
  12  -4   1  103.27    3.72   0
  12   4   1  112.04    3.71   0
 -13   4  -1  116.56    3.53   0
 -13  -4  -1  112.23    3.57   0
  13   4   1  123.55    3.80   0
  13  -4   1  111.40    3.73   0
 -14   4  -1    1.39    3.14   0
  14  -4   1   -2.93    3.16   0
 -14  -4  -1    1.38    3.25   0
  14   4   1   -1.88    3.31   0
  15  -4   1   31.60    3.35   0
  15   4   1   30.47    2.58   0
 -15  -4  -1   33.54    3.40   0
 -15   4  -1   38.85    3.36   0
 -15  -5   1   58.30    3.66   0
  15   5  -1   66.55    3.47   0
 -15   5   1   58.21    3.58   0
  15  -5  -1   62.34    3.51   0
  14  -5  -1   18.88    3.34   0
 -14   5   1   15.70    3.22   0
 -14  -5   1   20.48    3.17   0
  14   5  -1   19.00    3.10   0
 -13  -5   1   61.89    3.47   0
  13   5  -1   65.75    3.38   0
 -13   5   1   73.58    3.42   0
  13  -5  -1   68.19    2.61   0
 -12   5   1  380.66    4.64   0
 -12  -5   1  370.63    4.65   0
  12  -5  -1  365.35    4.00   0
  12   5  -1  426.39    4.72   0
 -11   5   1   10.10    3.30   0
 -11  -5   1    8.21    3.17   0
  11  -5  -1   11.31    3.41   0
  11   5  -1    7.41    3.32   0
  10   5  -1  677.87    5.83   0
 -10  -5   1  653.27    6.02   0
  10  -5  -1  691.37    5.78   0
 -10   5   1  726.54    5.82   0
   9   5  -1  217.46    3.51   0
  -9  -5   1  214.43    4.40   0
   9  -5  -1  229.91    4.38   0
  -9   5   1  235.67    4.32   0
  -8  -5   1  151.85    4.14   0
   8   5  -1  154.47    4.06   0
   8  -5  -1  155.19    4.09   0
  -8   5   1  160.13    3.98   0
  -7  -5   1  497.11    5.55   0
   7  -5  -1  473.79    5.40   0
   7   5  -1  507.58    5.58   0
  -7   5   1  508.39    5.21   0
   6  -5  -1  164.65    4.31   0
  -6  -5   1  114.77    4.32   0
  -6   5   1  177.84    4.21   0
   6   5  -1  120.56    4.42   0
  -5   5   1 2309.48    9.24   0
   5   5  -1 2326.00   10.68   0
   5  -5  -1 2230.36    9.77   0
  -5  -5   1 2285.69   10.81   0
   4  -5  -1 1409.22    7.84   0
   4   5  -1 1391.43    8.88   0
   4   5  -1 1373.08   15.88   0
  -4   5   1 1478.11    7.90   0
  -4  -5   1 1398.07    8.95   0
  -3  -5   1 2425.11   11.66   0
   3   5  -1 2529.41   11.76   0
   3  -5  -1 2420.69   10.76   0
   2  -5  -1    3.29    4.49   0
  -2  -5   1   11.88    4.37   0
   2   5  -1   11.79    4.32   0
  -1  -5   1  702.10   13.66   0
  -1  -5   1  726.41    7.73   0
   0  -5  -1  634.68    7.14   0
   0  -5  -1  640.79    9.90   0
   1   5   1  114.46    5.24   0
  -1  -5  -1  115.74    8.07   0
  -1  -5  -1  112.34    5.20   0
  -2  -5  -1  642.22    6.89   0
   2   5   1  665.20   13.76   0
  -2  -5  -1  666.95   13.75   0
   2   5   1  654.03    6.97   0
   2  -5   1  579.29    6.79   0
   3   5   1 2689.09   10.96   0
  -3   5  -1 2882.67   11.71   0
  -3  -5  -1 2711.98   11.49   0
   3  -5   1 2774.23   11.56   0
  -4   5  -1   42.76    4.16   0
   4   5   1   29.94    4.89   0
  -4  -5  -1   33.62    4.07   0
   4  -5   1   42.31    4.28   0
   4   5   1   28.69    4.04   0
   5   5   1   67.77    4.21   0
  -5  -5  -1   66.57    4.08   0
   5  -5   1   66.91    4.08   0
  -5   5  -1   67.21    4.02   0
   5   5   1   67.71    4.88   0
   6   5   1 1463.41   10.69   0
   6  -5   1 1378.83    8.01   0
  -6  -5  -1 1431.75    8.23   0
   6   5   1 1460.45    8.30   0
  -6   5  -1 1492.61    7.90   0
   7   5   1    5.51    3.35   0
  -7  -5  -1    6.77    3.34   0
   7  -5   1    7.26    3.47   0
   7   5   1    6.26    4.13   0
  -7   5  -1   11.15    3.38   0
  -8  -5  -1   25.96    3.56   0
   8  -5   1   37.35    3.67   0
   8   5   1   26.11    3.60   0
  -8   5  -1   32.71    2.59   0
   9   5   1   35.55    3.66   0
  -9   5  -1   41.91    3.46   0
  -9  -5  -1   42.29    3.66   0
   9  -5   1   47.00    2.60   0
  10   5   1   18.35    3.48   0
 -10   5  -1   21.56    3.22   0
 -10  -5  -1   12.06    3.49   0
  10  -5   1   16.90    3.21   0
 -11   5  -1    0.33    3.17   0
  11  -5   1    5.50    3.16   0
  11   5   1    7.00    3.37   0
 -11  -5  -1    0.72    3.32   0
  12   5   1  160.05    3.84   0
 -12   5  -1  156.99    3.80   0
 -12  -5  -1  152.63    3.85   0
  12  -5   1  153.44    3.83   0
  13  -5   1  105.95    2.82   0
 -13   5  -1  112.18    3.51   0
 -13  -5  -1  106.65    3.61   0
  13   5   1  111.48    3.76   0
 -14  -5  -1   91.85    3.76   0
 -14   5  -1   82.78    3.54   0
  14  -5   1   86.29    3.57   0
  14   5   1   92.65    3.64   0
  14   5   1   81.41    3.79   0
  15   5   1   16.26    3.86   0
 -15  -5  -1   18.64    3.24   0
  15  -5   1   21.09    3.16   0
 -15   5  -1   14.78    3.10   0
  15   5   1   14.65    3.17   0
  15   6  -1   11.42    3.22   0
 -15   6   1   11.75    3.21   0
 -15  -6   1   16.45    3.27   0
  15  -6  -1    9.63    3.19   0
  14  -6  -1    0.74    3.08   0
  14   6  -1    3.85    3.19   0
 -14  -6   1   10.65    3.09   0
 -14   6   1    9.23    3.01   0
  13  -6  -1    3.65    3.21   0
  13   6  -1    5.32    2.28   0
 -13  -6   1    4.78    3.09   0
 -13   6   1    7.61    3.04   0
  12  -6  -1   18.03    3.29   0
  12   6  -1   18.89    3.06   0
 -12   6   1   21.46    2.16   0
 -12  -6   1   18.89    3.18   0
  11  -6  -1    7.20    3.29   0
 -11   6   1    7.95    3.23   0
 -11  -6   1    8.36    3.31   0
  11   6  -1    2.94    3.21   0
 -10  -6   1  180.12    3.40   0
  10   6  -1  183.16    4.22   0
  10  -6  -1  185.30    4.17   0
 -10   6   1  203.12    4.14   0
  -9  -6   1  209.56    4.30   0
   9   6  -1  220.56    4.33   0
  -9   6   1  226.29    3.47   0
   9  -6  -1  209.72    4.28   0
   8  -6  -1  590.03    5.07   0
  -8   6   1  630.77    5.71   0
  -8  -6   1  573.60    5.81   0
   8   6  -1  630.34    5.73   0
   7   6  -1  235.12    4.51   0
  -7  -6   1  226.89    4.51   0
  -7   6   1  223.23    4.50   0
   7  -6  -1  208.14    4.48   0
   6   6  -1   37.08    3.73   0
  -6   6   1   37.85    3.41   0
   6  -6  -1   31.96    2.54   0
  -6  -6   1   38.19    3.78   0
   5   6  -1 2234.04   10.06   0
  -5  -6   1 2178.32   10.18   0
  -5   6   1 2425.78    9.63   0
   5  -6  -1 2219.52    9.56   0
   4   6  -1 1244.86    8.20   0
   4  -6  -1 1121.02    7.42   0
  -4  -6   1 1226.91    8.22   0
   3   6  -1   95.94    4.37   0
  -3  -6   1   97.97    4.34   0
   3  -6  -1  106.92    4.46   0
   2   6  -1  627.64    6.69   0
  -2  -6   1  613.38    6.65   0
  -1  -6   1 3185.71   12.78   0
   0  -6  -1  366.02    6.91   0
   0  -6  -1  355.87    5.63   0
  -1  -6  -1 2749.01   11.35   0
   2   6   1    2.81    4.22   0
  -2  -6  -1    9.72    4.10   0
  -2  -6  -1    4.13    7.14   0
   2  -6   1    6.57    4.24   0
   3   6   1  496.45   12.92   0
   3   6   1  477.70    5.66   0
  -3  -6  -1  491.44    5.74   0
   3  -6   1  463.56    5.76   0
  -4   6  -1  384.13    5.23   0
  -4  -6  -1  315.98    5.14   0
   4   6   1  335.14    9.62   0
   4   6   1  318.45    5.20   0
   4  -6   1  364.57    5.24   0
  -5  -6  -1  239.62    3.99   0
   5   6   1  253.89    7.56   0
  -5   6  -1  268.30    4.69   0
   5   6   1  237.90    4.79   0
   5  -6   1  261.42    4.78   0
   6  -6   1  193.27    3.48   0
   6   6   1  240.30    4.42   0
  -6   6  -1  214.88    3.47   0
   6   6   1  250.58    6.39   0
  -6  -6  -1  244.33    4.57   0
   7  -6   1  391.32    5.12   0
   7   6   1  441.74    5.12   0
  -7  -6  -1  430.24    5.19   0
  -7   6  -1  422.56    5.04   0
   7   6   1  473.55    7.04   0
  -8   6  -1   93.91    3.77   0
  -8  -6  -1   95.57    3.90   0
   8  -6   1   83.33    3.02   0
   8   6   1  100.93    2.97   0
   8   6   1  101.42    4.03   0
  -9  -6  -1   52.01    3.64   0
  -9   6  -1   59.05    3.42   0
   9   6   1   56.38    3.77   0
   9  -6   1   61.79    3.53   0
   9   6   1   51.28    3.60   0
  10   6   1   86.01    2.72   0
  10  -6   1   74.65    3.48   0
 -10  -6  -1   73.10    3.52   0
 -10   6  -1   61.75    2.64   0
  10   6   1   82.13    4.40   0
  11   6   1  402.76    4.74   0
  11  -6   1  389.90    4.58   0
 -11  -6  -1  373.95    4.14   0
 -11   6  -1  386.85    4.72   0
  11   6   1  393.29    5.28   0
 -12   6  -1   24.23    3.05   0
 -12  -6  -1   23.37    3.34   0
  12   6   1   27.98    3.93   0
  12  -6   1   23.28    3.08   0
  12   6   1   24.71    3.39   0
 -13   6  -1    1.32    2.99   0
  13  -6   1    8.40    3.08   0
 -13  -6  -1    0.51    3.03   0
  13   6   1    4.15    3.22   0
  13   6   1    0.48    3.09   0
 -14   6  -1   67.07    3.43   0
  14   6   1   78.41    3.64   0
 -14  -6  -1   68.78    2.89   0
  14  -6   1   65.21    3.47   0
  14   6   1   81.35    3.75   0
 -15   6  -1   25.25    3.30   0
  15   6   1   31.75    3.26   0
  15  -6   1   33.35    3.32   0
  15   6   1   35.20    3.50   0
 -15  -6  -1   38.59    2.56   0
 -15   7   1    2.31    3.09   0
  15   7  -1    4.24    3.74   0
 -15  -7   1   -0.27    3.09   0
  15  -7  -1    1.86    2.19   0
  15   7  -1    1.49    3.06   0
 -14   7   1   75.22    3.50   0
 -14  -7   1   66.27    2.91   0
  14   7  -1   81.06    3.56   0
  14  -7  -1   67.62    2.87   0
 -13  -7   1    8.80    3.05   0
  13   7  -1    0.76    3.03   0
  13  -7  -1    3.02    2.10   0
 -13   7   1   -4.54    3.05   0
 -12  -7   1  137.63    3.83   0
  12   7  -1  149.46    3.82   0
 -12   7   1  151.17    3.80   0
  12  -7  -1  142.80    3.87   0
 -11   7   1    2.23    2.17   0
 -11  -7   1    3.73    3.34   0
  11   7  -1    1.14    2.93   0
  11  -7  -1   -1.38    3.17   0
 -10  -7   1   27.66    3.30   0
 -10   7   1   28.76    3.31   0
  10  -7  -1   27.18    3.46   0
  10   7  -1   28.23    3.29   0
   9  -7  -1    6.72    3.21   0
  -9  -7   1    5.26    3.42   0
  -9   7   1    4.70    2.25   0
   9   7  -1   10.47    3.23   0
  -8   7   1   24.77    3.37   0
   8  -7  -1   22.98    3.40   0
  -8  -7   1   18.61    3.39   0
   8   7  -1   20.89    3.37   0
   7   7  -1  176.61    6.54   0
  -7   7   1  161.31    4.06   0
   7  -7  -1  151.60    4.11   0
  -7  -7   1  154.05    4.19   0
   7   7  -1  164.48    4.08   0
   6  -7  -1   88.02    2.88   0
  -6  -7   1   99.85    3.99   0
   6   7  -1  100.23    3.99   0
   6   7  -1  103.67    7.01   0
   6   7  -1  105.92    6.85   0
  -5  -7   1   21.88    3.71   0
   5   7  -1   20.96    3.66   0
   5  -7  -1   29.49    3.42   0
   4  -7  -1  858.54    6.41   0
  -4  -7   1  812.18    6.79   0
   4   7  -1  828.44    6.71   0
   3   7  -1  166.69    3.64   0
  -3  -7   1  167.52    4.52   0
   3  -7  -1  157.86    3.39   0
   2   7  -1  896.25    7.13   0
  -2  -7   1  883.85    7.02   0
  -1  -7   1  152.03    6.46   0
  -1  -7   1  162.19    4.58   0
   0  -7   1   83.49    4.28   0
   0  -7  -1   65.63    5.11   0
   0  -7  -1   65.57    4.19   0
  -1  -7  -1 1154.87   12.32   0
  -1  -7  -1 1138.88    7.49   0
   2  -7   1 1738.30    8.97   0
  -2  -7  -1 1685.25    8.59   0
   2   7   1 1627.64    8.05   0
  -2  -7  -1 1752.60   19.24   0
  -3  -7  -1 3359.23   11.61   0
   3   7   1 3447.83   11.82   0
   3  -7   1 3234.57   11.47   0
   4   7   1  128.44   10.42   0
   4   7   1  120.83    4.30   0
  -4  -7  -1  124.99    3.35   0
   4  -7   1  144.48    4.25   0
   5   7   1  168.54    4.22   0
  -5  -7  -1  168.85    4.29   0
   5  -7   1  133.76    4.10   0
   5   7   1  171.55    7.86   0
  -5   7  -1  144.16    4.13   0
   6  -7   1  182.99    4.41   0
  -6  -7  -1  177.48    4.26   0
   6   7   1  171.70    4.23   0
   6   7   1  188.57    6.42   0
  -6   7  -1  192.15    3.51   0
   7   7   1  134.76    5.96   0
  -7   7  -1  111.74    3.80   0
   7   7   1  122.87    3.93   0
  -7  -7  -1  123.78    3.24   0
   7  -7   1  108.80    3.92   0
  -8   7  -1   55.53    3.50   0
  -8  -7  -1   45.80    3.63   0
   8   7   1   53.87    3.65   0
   8  -7   1   59.46    2.76   0
   8   7   1   50.75    4.45   0
  -9  -7  -1   23.49    2.41   0
   9  -7   1   22.43    3.27   0
  -9   7  -1   25.57    2.28   0
   9   7   1   20.96    3.45   0
   9   7   1   28.19    4.02   0
 -10  -7  -1  141.36    3.80   0
 -10   7  -1  140.22    3.75   0
  10   7   1  149.52    4.83   0
  10   7   1  140.99    3.80   0
  10  -7   1  147.23    3.83   0
 -11   7  -1    8.45    2.89   0
 -11  -7  -1    5.23    3.18   0
  11   7   1    5.39    3.80   0
  11  -7   1    7.82    3.09   0
  11   7   1    8.11    3.09   0
  12  -7   1    2.05    2.06   0
 -12   7  -1    0.07    2.86   0
 -12  -7  -1    2.37    3.13   0
  12   7   1    3.78    2.94   0
  12   7   1   -4.28    2.17   0
  13  -7   1    8.10    2.17   0
  13   7   1    7.74    4.06   0
 -13   7  -1    1.23    2.99   0
 -13  -7  -1    7.38    2.98   0
  13   7   1    6.11    3.20   0
 -14  -7  -1   16.02    3.15   0
  14  -7   1   11.22    3.03   0
  14   7   1   14.09    3.26   0
  14   7   1    7.73    3.16   0
 -14   7  -1    6.83    3.11   0
 -15   7  -1   -3.71    3.03   0
  15   7   1    2.87    2.96   0
  15  -7   1    0.82    3.03   0
  15   7   1    4.21    3.10   0
 -15  -7  -1   -2.80    2.97   0
  14   8  -1   35.24    3.55   0
 -14   8   1   29.43    3.37   0
 -14  -8   1   26.67    3.30   0
  14   8  -1   34.27    4.09   0
  14  -8  -1   28.84    2.47   0
  14   8  -1   28.88    3.28   0
  13   8  -1   12.10    3.84   0
  13   8  -1   12.08    3.81   0
  13   8  -1   10.75    3.14   0
 -13  -8   1   11.08    3.16   0
 -13   8   1    7.95    3.05   0
  13  -8  -1   14.59    3.06   0
  12   8  -1    4.59    2.29   0
 -12  -8   1    6.57    3.16   0
 -12   8   1    7.20    2.22   0
  12  -8  -1    7.20    3.14   0
  12   8  -1    6.22    3.94   0
  11   8  -1   53.58    4.28   0
 -11  -8   1   51.40    3.51   0
  11  -8  -1   57.18    2.65   0
  11   8  -1   54.35    2.60   0
 -11   8   1   63.81    3.40   0
 -10   8   1  517.30    5.27   0
 -10  -8   1  477.85    5.18   0
  10   8  -1  511.94    5.21   0
  10   8  -1  539.41    8.13   0
  10   8  -1  518.69    7.41   0
  10  -8  -1  484.11    5.31   0
   9   8  -1   13.19    4.13   0
   9   8  -1   10.55    4.16   0
  -9   8   1   17.50    2.40   0
  -9  -8   1   10.96    3.20   0
   9  -8  -1   13.86    3.22   0
   9   8  -1   10.62    3.03   0
   8   8  -1   35.56    5.37   0
   8   8  -1   35.10    5.18   0
   8  -8  -1   32.44    3.47   0
  -8  -8   1   32.43    3.48   0
   8   8  -1   32.24    3.41   0
  -8   8   1   32.59    2.50   0
   7   8  -1  663.78   11.88   0
   7  -8  -1  589.44    5.02   0
   7   8  -1  617.77    5.72   0
   7   8  -1  639.38   11.94   0
  -7  -8   1  604.58    5.69   0
  -6  -8   1  433.78    5.12   0
   6  -8  -1  400.80    5.03   0
   6   8  -1  443.69    5.10   0
   5  -8  -1  697.84    5.84   0
   5   8  -1  791.92    6.37   0
  -5  -8   1  754.33    6.35   0
   4   8  -1   31.76    3.68   0
   4  -8  -1   42.13    3.46   0
  -4  -8   1   32.73    3.68   0
   3  -8  -1   80.60    3.79   0
   3   8  -1   97.68    4.02   0
  -3  -8   1   96.22    4.07   0
  -2  -8   1   19.64    3.77   0
  -1  -8   1   89.39    6.22   0
  -1  -8   1   85.08    3.04   0
   0  -8  -1   29.03    3.62   0
   0  -8  -1   26.76    3.95   0
   0  -8   1   30.94    3.84   0
  -1  -8  -1 1171.42    7.34   0
  -1  -8  -1 1214.67   11.80   0
  -2  -8  -1  216.02    8.94   0
   2   8   1  217.00    4.67   0
   2  -8   1  237.18    4.68   0
  -2  -8  -1  211.67    4.48   0
  -3  -8  -1  579.23    5.04   0
   3   8   1  564.13    4.97   0
   3  -8   1  673.50    5.98   0
   4   8   1  217.83    4.38   0
   4  -8   1  273.52    3.79   0
  -4  -8  -1  223.75    4.32   0
   5   8   1  558.43    5.65   0
   5  -8   1  469.66    4.60   0
  -5  -8  -1  540.03    5.61   0
   6   8   1    1.90    3.45   0
   6   8   1    1.69    5.68   0
   6  -8   1    3.59    3.51   0
  -6   8  -1   -4.92    3.39   0
  -6  -8  -1    1.95    3.48   0
   7  -8   1   95.02    3.07   0
   7   8   1   80.48    3.99   0
  -7   8  -1  106.41    2.98   0
  -7  -8  -1   75.58    3.09   0
   7   8   1   84.26    5.61   0
   8  -8   1   66.87    3.51   0
  -8  -8  -1   81.63    3.75   0
   8   8   1   87.68    5.10   0
   8   8   1   82.91    3.85   0
  -8   8  -1   65.17    3.46   0
  -9  -8  -1  427.54    4.88   0
   9   8   1  466.08    7.65   0
   9  -8   1  430.03    4.93   0
   9   8   1  449.59    4.91   0
  -9   8  -1  420.35    4.93   0
 -10  -8  -1   61.21    3.39   0
 -10   8  -1   47.97    2.45   0
  10   8   1   55.82    4.97   0
  10   8   1   62.22    3.44   0
  10  -8   1   54.32    3.38   0
 -11   8  -1    7.82    2.92   0
  11  -8   1    1.08    2.98   0
 -11  -8  -1    2.56    3.10   0
  11   8   1    3.79    2.20   0
  11   8   1    3.46    3.59   0
  12   8   1   41.98    4.23   0
  12   8   1   36.91    3.21   0
  12  -8   1   36.43    3.24   0
 -12   8  -1   32.68    3.19   0
 -12  -8  -1   40.26    3.28   0
  13  -8   1  183.83    3.36   0
  13   8   1  228.64    4.27   0
 -13  -8  -1  185.99    3.51   0
  13   8   1  204.32    4.93   0
 -13   8  -1  207.39    4.10   0
 -14  -8  -1    7.44    3.19   0
  14   8   1    3.10    3.05   0
  14   8   1    2.07    2.92   0
  14  -8   1    3.23    3.02   0
 -14   8  -1    1.51    3.04   0
  14  -9  -1   14.04    3.02   0
 -14   9   1   15.48    3.02   0
  14   9  -1   11.53    3.90   0
  14   9  -1   10.36    4.02   0
 -14  -9   1   15.26    3.46   0
  14   9  -1   11.01    3.42   0
 -13   9   1   15.78    3.05   0
  13   9  -1   10.71    4.64   0
  13  -9  -1   12.31    3.12   0
 -13  -9   1    9.98    3.20   0
  13   9  -1    6.68    3.98   0
  13   9  -1    8.01    3.05   0
  12  -9  -1   -1.89    3.17   0
  12   9  -1    1.40    3.79   0
  12   9  -1    6.68    3.07   0
  12   9  -1   -0.29    3.77   0
 -12   9   1    0.10    2.97   0
 -12  -9   1   -1.61    2.99   0
 -11  -9   1   44.36    3.38   0
  11   9  -1   49.42    3.36   0
  11  -9  -1   47.61    2.47   0
 -11   9   1   44.68    3.22   0
  11   9  -1   46.12    4.36   0
  11   9  -1   46.14    4.91   0
  10  -9  -1   35.03    3.30   0
  10   9  -1   36.75    4.64   0
  10   9  -1   36.96    4.75   0
  10   9  -1   37.66    2.43   0
 -10  -9   1   31.29    3.14   0
 -10   9   1   35.36    3.25   0
   9  -9  -1   35.67    3.32   0
   9   9  -1   42.50    5.58   0
   9   9  -1   42.13    5.46   0
   9   9  -1   32.77    2.51   0
  -9  -9   1   30.07    3.23   0
  -8  -9   1    3.15    3.27   0
   8   9  -1    0.91    6.73   0
   8   9  -1    1.48    6.66   0
   8   9  -1   -3.92    3.12   0
   8  -9  -1    1.86    3.09   0
   7   9  -1    3.51    3.26   0
  -7  -9   1    1.61    3.34   0
   7  -9  -1    0.66    3.28   0
   6  -9  -1  159.06    3.26   0
  -6  -9   1  193.88    4.15   0
   6   9  -1  195.35    4.10   0
  -5  -9   1   64.18    3.73   0
   5  -9  -1   79.51    3.82   0
   5   9  -1   65.78    3.72   0
   4  -9  -1  725.68    5.87   0
   4   9  -1  769.47    6.19   0
  -4  -9   1  777.37    6.14   0
  -3  -9   1  613.66    5.73   0
   3   9  -1  615.28    5.78   0
   3  -9  -1  670.78    5.68   0
  -2  -9   1   74.05    9.57   0
  -2  -9   1   73.23    3.86   0
  -2  -9   1   71.80    9.63   0
  -1  -9   1   51.99    5.74   0
   1  -9  -1   56.19    3.70   0
  -1  -9   1   56.34    3.72   0
   0  -9  -1  701.75    8.14   0
   0  -9  -1  694.87    5.18   0
   0  -9   1  757.68    6.19   0
  -1  -9  -1 1349.90   12.54   0
  -1  -9  -1 1330.10    7.24   0
  -2  -9  -1  574.31   11.51   0
   2  -9   1  575.06    5.47   0
  -2  -9  -1  556.96    5.39   0
   3  -9   1    5.92    3.35   0
   3   9   1   -0.48    3.38   0
  -3  -9  -1    3.04    3.34   0
   4  -9   1   14.37    3.48   0
  -4  -9  -1   20.50    3.48   0
   4   9   1   17.54    3.69   0
   5   9   1  902.57    6.43   0
  -5  -9  -1  905.37    6.59   0
   5  -9   1  869.91    5.87   0
   6   9   1    3.75    2.40   0
  -6  -9  -1    4.13    3.58   0
   6  -9   1    3.12    3.49   0
   7  -9   1  673.82    5.23   0
   7   9   1  692.64    6.06   0
  -7  -9  -1  718.02    6.21   0
   7   9   1  770.13   15.98   0
  -8   9  -1   -1.38    2.23   0
   8   9   1   -3.04    3.36   0
   8  -9   1    1.31    3.24   0
  -8  -9  -1    7.27    3.29   0
   8   9   1    0.41    5.21   0
  -9   9  -1   50.42    3.47   0
   9  -9   1   54.59    3.53   0
   9   9   1   66.28    3.41   0
   9   9   1   60.51    5.59   0
  -9  -9  -1   60.68    3.49   0
  10   9   1   16.34    3.31   0
  10  -9   1   20.35    2.40   0
  10   9   1   15.08    4.57   0
 -10  -9  -1   16.79    3.14   0
 -10   9  -1   22.38    3.20   0
 -11  -9  -1   18.70    3.16   0
  11  -9   1   18.45    3.16   0
  11   9   1   21.62    4.06   0
 -11   9  -1   17.17    2.21   0
  11   9   1   24.62    3.16   0
 -12   9  -1   -1.92    2.84   0
  12   9   1    1.40    3.06   0
 -12  -9  -1    2.12    3.06   0
  12   9   1    0.73    3.79   0
  12  -9   1   -4.65    2.96   0
  13   9   1    3.01    3.97   0
  13   9   1    7.82    3.10   0
 -13   9  -1    1.06    2.13   0
 -13  -9  -1    3.54    3.16   0
  13  -9   1    1.63    2.13   0
 -14  -9  -1    3.47    3.01   0
 -14   9  -1    4.13    3.02   0
  14  -9   1   -2.85    2.02   0
  14   9   1    0.13    3.88   0
  14   9   1   -1.50    2.97   0
 -14 -10   1   22.39    3.22   0
  14 -10  -1   19.51    3.24   0
  14  10  -1   13.91    3.20   0
  14  10  -1   15.06    4.25   0
  14  10  -1   22.79    4.70   0
 -14  10   1   13.81    3.18   0
  13  10  -1    0.37    4.38   0
  13 -10  -1   -2.29    3.07   0
  13  10  -1    3.44    2.97   0
 -13 -10   1    5.32    2.99   0
 -13  10   1   -0.20    2.15   0
  13  10  -1    1.99    4.47   0
  12  10  -1   79.30    5.71   0
  12  10  -1   77.89    6.05   0
  12 -10  -1   75.22    3.46   0
 -12 -10   1   71.50    3.48   0
  12  10  -1   89.30    3.44   0
 -11 -10   1    0.82    3.07   0
  11  10  -1    5.34    4.85   0
  11 -10  -1    4.94    3.15   0
  11  10  -1    1.68    4.85   0
  11  10  -1    8.04    3.14   0
  10  10  -1    1.92    5.97   0
  10 -10  -1    7.36    2.97   0
  10  10  -1    3.51    6.41   0
  10  10  -1    0.52    3.05   0
 -10 -10   1    3.62    3.08   0
   9 -10  -1   83.41    3.54   0
   9  10  -1   73.85    3.55   0
  -9 -10   1   63.98    3.48   0
  -8 -10   1  399.92    5.07   0
   8 -10  -1  394.98    4.84   0
   8  10  -1  414.42    5.16   0
  -7 -10   1    0.23    3.21   0
   7  10  -1    7.65    3.23   0
   7 -10  -1    7.48    3.15   0
   6 -10  -1  123.19    3.76   0
  -6 -10   1  134.22    3.77   0
   6  10  -1  129.38    3.92   0
  -5 -10   1  751.56    6.07   0
   5  10  -1  789.28    6.22   0
   5 -10  -1  803.64    5.97   0
   4  10  -1 1381.33    7.72   0
  -4 -10   1 1367.52    7.57   0
   4 -10  -1 1286.21    6.55   0
   3 -10  -1  247.87    3.71   0
  -3 -10   1  169.78    4.21   0
  -2 -10   1  402.67   13.68   0
  -2 -10   1  396.34   13.63   0
  -2 -10   1  395.49    4.75   0
  -1 -10   1  658.76    9.77   0
   1 -10  -1  729.64    5.76   0
  -1 -10   1  720.60    5.76   0
   0 -10  -1   16.19    3.30   0
   0 -10  -1   16.63    4.44   0
   0 -10   1   20.57    3.40   0
   1 -10   1    2.03    2.36   0
  -1 -10  -1    3.06    5.25   0
  -1 -10  -1    0.64    2.31   0
   2 -10   1    4.23    3.22   0
  -2 -10  -1    2.22    2.31   0
  -2 -10  -1    3.05    5.61   0
  -3 -10  -1  178.06    3.37   0
   3  10   1  191.79    4.25   0
   3 -10   1  192.60    4.17   0
   4  10   1    0.32    3.41   0
   4 -10   1    3.97    3.36   0
  -4 -10  -1    1.76    3.58   0
  -5 -10  -1   11.97    2.55   0
   5  10   1    9.58    3.28   0
   5 -10   1   11.06    3.48   0
  -6 -10  -1   65.76    2.85   0
   6 -10   1   86.84    3.71   0
   6  10   1   65.65    3.80   0
  -7 -10  -1   50.81    3.50   0
   7 -10   1   43.10    3.50   0
   7  10   1   59.38    3.62   0
   8 -10   1   62.70    3.58   0
  -8 -10  -1   58.63    3.46   0
   8  10   1   61.60    2.64   0
   9  10   1    0.22    3.15   0
   9  10   1    2.17    5.96   0
   9 -10   1    3.63    3.17   0
   9  10   1    0.55    6.36   0
  -9 -10  -1    4.28    3.27   0
  10  10   1    5.91    2.91   0
  10 -10   1    7.60    3.22   0
  10  10   1    5.87    4.96   0
 -10 -10  -1    2.18    3.02   0
 -10  10  -1   10.29    3.03   0
  11 -10   1   71.14    3.48   0
 -11  10  -1   67.75    3.45   0
 -11 -10  -1   64.52    3.44   0
  11  10   1   80.41    3.53   0
  11  10   1   73.73    5.77   0
  12  10   1    6.87    2.97   0
 -12 -10  -1    6.15    3.03   0
  12 -10   1    1.40    3.06   0
 -12  10  -1    4.98    3.00   0
  12  10   1    5.04    4.31   0
  13  10   1    8.99    3.12   0
  13 -10   1   13.46    2.91   0
 -13 -10  -1    6.25    2.25   0
  13  10   1    4.99    3.94   0
 -13  10  -1    4.91    3.06   0
  13  11  -1   21.41    3.18   0
  13  11  -1   21.79    6.45   0
  13  11  -1   22.65    6.38   0
  13 -11  -1   16.16    3.18   0
 -13 -11   1   26.11    3.26   0
  12 -11  -1   -0.50    3.09   0
  12  11  -1   -1.24    3.18   0
 -12 -11   1    0.51    3.20   0
  11 -11  -1    9.79    3.19   0
  11  11  -1    6.53    3.11   0
 -11 -11   1    6.80    3.06   0
  10 -11  -1    5.69    2.13   0
 -10 -11   1    8.25    3.06   0
  10  11  -1    9.14    3.03   0
  -9 -11   1   67.27    3.43   0
   9 -11  -1   64.49    3.31   0
   9  11  -1   74.01    3.45   0
  -8 -11   1   30.29    3.22   0
   8 -11  -1   22.75    2.50   0
   8  11  -1   26.85    3.34   0
   7  11  -1   49.72    3.45   0
   7 -11  -1   51.26    3.52   0
  -7 -11   1   48.54    3.52   0
   6  11  -1   57.79    3.39   0
  -6 -11   1   57.70    2.64   0
   6 -11  -1   48.46    3.41   0
  -5 -11   1    1.98    3.15   0
   5  11  -1    3.98    3.23   0
   5 -11  -1    7.39    3.21   0
   4 -11  -1  152.11    4.04   0
  -4 -11   1  163.41    4.09   0
  -3 -11   1   38.23    3.41   0
   3 -11  -1   39.35    2.63   0
  -2 -11   1  158.93   11.09   0
  -2 -11   1  162.21    4.01   0
  -2 -11   1  157.66   10.93   0
  -1 -11   1  419.27    4.87   0
  -1 -11   1  379.28    7.76   0
   1 -11  -1  467.35    5.18   0
   0 -11  -1  205.86    4.24   0
   0 -11   1  212.62    4.25   0
   0 -11  -1  201.25    5.60   0
  -1 -11  -1   35.26    5.18   0
  -1 -11  -1   37.98    3.55   0
   1 -11   1   32.75    3.44   0
  -2 -11  -1   49.51    3.71   0
  -2 -11  -1   53.40    6.92   0
   2 -11   1   65.29    3.78   0
   3 -11   1  601.92    4.96   0
  -3 -11  -1  645.68    5.70   0
  -4 -11  -1  591.12    5.64   0
   4 -11   1  655.34    5.86   0
   4  11   1  577.25    5.74   0
   5  11   1   86.75    3.89   0
   5 -11   1   51.71    3.64   0
  -5 -11  -1   84.91    3.75   0
  -6 -11  -1    0.79    3.23   0
   6 -11   1    2.05    3.26   0
   6  11   1    4.09    3.24   0
  -7 -11  -1   69.55    2.66   0
   7  11   1   66.94    2.64   0
   7 -11   1   75.17    3.66   0
   8  11   1   94.32    3.57   0
   8 -11   1   85.85    2.82   0
  -8 -11  -1   88.27    2.89   0
  -9 -11  -1   41.68    3.36   0
   9  11   1   42.00    3.38   0
   9 -11   1   46.90    2.56   0
  10  11   1   54.00    3.36   0
 -10 -11  -1   43.99    3.26   0
  10 -11   1   42.73    3.42   0
  11  11   1    4.27    7.94   0
  11  11   1   10.30    3.04   0
 -11 -11  -1   -0.74    3.10   0
  11 -11   1    7.02    3.14   0
  11  11   1    3.50    7.62   0
 -12 -11  -1   11.72    3.20   0
  12  11   1    3.00    6.01   0
  12 -11   1    7.90    3.11   0
  12  11   1    5.57    3.18   0
  12  11   1    5.25    5.90   0
  13  11   1   13.02    5.16   0
  13  11   1   11.57    5.20   0
  13  11   1   12.73    2.25   0
 -13 -11  -1   13.21    3.18   0
  13 -11   1    6.39    3.05   0
 -12 -12   1    1.12    3.07   0
  12  12  -1    2.44    3.11   0
  12 -12  -1    4.68    3.07   0
 -11 -12   1    2.68    2.95   0
  11  12  -1   -6.19    3.05   0
  11 -12  -1    3.59    3.07   0
  10  12  -1   15.51    3.11   0
 -10 -12   1   10.71    3.13   0
  10 -12  -1   14.53    2.23   0
   9  12  -1    0.01    2.16   0
   9 -12  -1    0.32    2.11   0
  -9 -12   1    1.86    3.07   0
   8  12  -1    8.97    3.02   0
  -8 -12   1    3.82    3.04   0
   8 -12  -1    2.79    2.23   0
   7  12  -1   21.25    3.29   0
   7 -12  -1   21.99    3.28   0
  -7 -12   1   22.52    3.25   0
  -6 -12   1   50.07    3.44   0
   6 -12  -1   38.32    3.41   0
   6  12  -1   46.91    3.44   0
   5  12  -1   23.20    3.20   0
   5 -12  -1   13.68    3.33   0
  -5 -12   1   19.44    3.26   0
   4 -12  -1   27.12    3.27   0
  -4 -12   1   36.85    3.31   0
   3 -12  -1   17.97    3.37   0
  -3 -12   1   20.97    3.23   0
   2 -12  -1   73.35    2.84   0
  -2 -12   1   68.88    2.72   0
  -1 -12   1    6.22    4.94   0
  -1 -12   1    7.91    3.26   0
  -1 -12   1    7.22    4.82   0
   1 -12  -1   12.73    3.50   0
   1 -12  -1    8.99    3.63   0
   0 -12  -1    7.99    3.47   0
   0 -12  -1    0.13    3.90   0
   0 -12   1    4.89    3.35   0
   1 -12   1   70.23    3.67   0
  -1 -12  -1   65.96    5.01   0
  -1 -12  -1   68.97    3.65   0
  -2 -12  -1   21.03    6.72   0
  -2 -12  -1   19.30    3.42   0
   2 -12   1   19.50    3.52   0
   3 -12   1  322.66    3.89   0
  -3 -12  -1  331.84    4.61   0
   4 -12   1   30.45    2.55   0
  -4 -12  -1   24.27    3.43   0
   5  12   1   61.26    3.48   0
   5 -12   1   67.94    3.42   0
  -5 -12  -1   53.38    2.59   0
  -6 -12  -1    4.10    3.04   0
   6 -12   1    4.78    3.29   0
   6  12   1    7.06    3.11   0
  -7 -12  -1   12.06    3.01   0
   7  12   1   14.35    3.08   0
   7 -12   1   12.18    3.30   0
  -8 -12  -1    6.45    3.17   0
   8 -12   1    6.71    2.18   0
   8  12   1    3.27    2.09   0
  -9 -12  -1   48.42    3.34   0
   9  12   1   49.43    3.39   0
   9 -12   1   42.88    3.36   0
  10 -12   1   11.92    3.16   0
 -10 -12  -1    8.59    3.09   0
  10  12   1   10.41    3.12   0
 -11 -12  -1    6.21    2.31   0
  11 -12   1   -1.40    2.23   0
  11  12   1    3.52    3.17   0
  12 -12   1    9.99    3.05   0
  12  12   1    9.66    3.18   0
 -12 -12  -1    0.88    3.32   0
 -12 -13   1    7.27    3.19   0
  12  13  -1    4.21    2.96   0
  12 -13  -1    0.88    3.00   0
 -11 -13   1    8.05    3.21   0
  11  13  -1    8.06    3.13   0
  11 -13  -1   14.30    3.05   0
  10  13  -1    4.64    2.94   0
  10 -13  -1    1.84    2.17   0
 -10 -13   1    0.57    3.04   0
   9  13  -1   -0.98    3.06   0
   9 -13  -1   -4.26    3.05   0
  -9 -13   1    1.30    3.08   0
  -8 -13   1   34.58    3.26   0
   8  13  -1   30.35    3.27   0
   8 -13  -1   20.18    3.12   0
  -7 -13   1    0.27    3.10   0
   7 -13  -1    3.18    2.24   0
   7  13  -1    7.08    3.06   0
  -6 -13   1   -1.37    2.95   0
   6  13  -1   -0.22    2.00   0
   6 -13  -1    2.88    2.97   0
  -5 -13   1    3.04    3.11   0
   5 -13  -1    7.00    3.20   0
  -4 -13   1    4.83    3.16   0
   4 -13  -1    2.87    3.20   0
  -3 -13   1    3.25    3.25   0
   3 -13  -1    1.85    3.26   0
   2 -13  -1   16.83    2.38   0
  -2 -13   1   12.25    3.08   0
   1 -13  -1  160.96    3.07   0
  -1 -13   1  163.30    3.86   0
  -1 -13   1  153.25    6.29   0
   1 -13  -1  167.17    5.14   0
  -1 -13   1  156.25    6.90   0
   0 -13   1   11.22    4.27   0
   0 -13   1   15.75    2.36   0
   0 -13  -1   17.27    4.41   0
   0 -13  -1   17.87    3.25   0
  -1 -13  -1   20.26    5.24   0
  -1 -13  -1   14.36    3.29   0
   1 -13   1   18.34    3.32   0
  -2 -13  -1   70.00    8.51   0
   2 -13   1   85.08    3.52   0
  -2 -13  -1   76.71    7.96   0
   2 -13   1   89.61    3.51   0
  -2 -13  -1   67.54    2.70   0
   3 -13   1   26.31    3.28   0
  -3 -13  -1   26.24    3.30   0
  -4 -13  -1   11.38    2.35   0
   4 -13   1    8.96    3.31   0
  -5 -13  -1    8.74    3.29   0
   5 -13   1    8.42    3.23   0
   6 -13   1   18.39    3.34   0
  -6 -13  -1   21.03    3.23   0
   6  13   1   19.67    3.41   0
   7 -13   1   61.38    2.68   0
   7  13   1   58.33    3.45   0
  -7 -13  -1   57.91    3.20   0
   8 -13   1    2.57    2.20   0
  -8 -13  -1    2.63    3.06   0
   8  13   1    2.92    3.07   0
  -9 -13  -1   -1.54    2.84   0
   9 -13   1    1.38    3.16   0
   9  13   1    1.80    2.84   0
 -10 -13  -1    7.24    3.18   0
  10  13   1    5.10    3.07   0
  10 -13   1    4.30    3.19   0
  11  13   1    2.42    3.06   0
 -11 -13  -1    6.42    3.06   0
  11 -13   1    7.80    2.25   0
  11 -14  -1    6.00    2.98   0
  11  14  -1    8.13    3.18   0
 -11 -14   1    3.50    3.09   0
  10  14  -1   36.74    3.33   0
  10 -14  -1   30.20    3.25   0
 -10 -14   1   33.35    3.36   0
   9 -14  -1    3.22    3.01   0
   9  14  -1    4.76    2.96   0
  -9 -14   1    6.92    3.03   0
  -8 -14   1   16.58    3.16   0
   8  14  -1   13.02    3.16   0
   8 -14  -1    8.35    2.95   0
  -7 -14   1   11.15    3.16   0
   7 -14  -1    9.71    3.11   0
   7  14  -1   13.95    3.16   0
  -6 -14   1   74.67    3.46   0
   6 -14  -1   63.04    3.44   0
  -5 -14   1   37.15    3.21   0
   5 -14  -1   36.88    3.25   0
   4 -14  -1   -4.24    3.09   0
  -4 -14   1    2.70    3.07   0
   3 -14  -1    5.82    3.22   0
  -3 -14   1    5.72    2.35   0
   3 -14  -1    7.07    3.20   0
   2 -14  -1   71.28    3.51   0
   2 -14  -1   66.50    3.52   0
   2 -14  -1   55.89    3.85   0
  -2 -14   1   60.00    3.44   0
  -1 -14   1    5.63    4.49   0
  -1 -14   1    7.30    4.52   0
   1 -14  -1    6.48    3.16   0
   1 -14  -1    8.98    4.18   0
  -1 -14   1   12.86    3.24   0
   0 -14  -1   57.41    3.53   0
   0 -14   1   53.21    5.11   0
   0 -14  -1   55.01    4.57   0
   0 -14   1   54.50    5.23   0
   0 -14   1   60.77    3.31   0
   1 -14   1   20.87    3.18   0
  -1 -14  -1   18.46    4.66   0
  -1 -14  -1   16.78    3.33   0
  -2 -14  -1   14.31    3.23   0
   2 -14   1   16.22    3.24   0
   2 -14   1   10.13    3.28   0
  -3 -14  -1   95.12    3.64   0
   3 -14   1   85.74    3.60   0
   4 -14   1    2.78    3.29   0
  -4 -14  -1    2.51    2.21   0
   5 -14   1    6.72    3.18   0
  -5 -14  -1   -5.98    3.21   0
   6 -14   1   -0.45    3.06   0
  -6 -14  -1    4.04    3.12   0
   6  14   1    3.02    3.11   0
   7  14   1   44.68    3.28   0
   7 -14   1   48.05    3.48   0
  -7 -14  -1   44.54    2.48   0
  -8 -14  -1    5.22    2.99   0
   8 -14   1    4.49    3.18   0
   8  14   1    9.38    3.07   0
   9  14   1   22.03    3.31   0
  -9 -14  -1   11.73    3.33   0
   9 -14   1   11.57    2.34   0
  10  14   1    1.94    3.08   0
  10 -14   1    0.36    3.03   0
 -10 -14  -1    3.76    3.08   0
 -11 -14  -1    8.84    3.07   0
  11 -14   1    6.36    2.35   0
  11  14   1    7.49    3.13   0
 -10 -15   1    2.37    3.10   0
  10  15  -1    3.72    3.05   0
  10 -15  -1    2.16    2.97   0
   9  15  -1    6.91    2.24   0
  -9 -15   1    8.68    3.09   0
   9 -15  -1    6.39    3.19   0
   8  15  -1   90.40    3.49   0
   8 -15  -1   87.81    3.76   0
  -8 -15   1   73.86    3.49   0
   7 -15  -1   17.51    3.39   0
  -7 -15   1    8.27    3.18   0
  -6 -15   1   10.89    2.99   0
   6 -15  -1   14.62    3.24   0
   5 -15  -1    3.42    3.10   0
  -5 -15   1    7.14    2.21   0
  -4 -15   1    9.76    3.14   0
   4 -15  -1    5.98    3.04   0
   4 -15  -1    6.62    3.11   0
   3 -15  -1   15.55    2.20   0
  -3 -15   1   18.44    3.10   0
   3 -15  -1   14.48    3.39   0
   3 -15  -1   16.17    3.22   0
   2 -15  -1   21.46    3.43   0
  -2 -15   1   25.62    3.25   0
   2 -15  -1   22.86    3.33   0
   2 -15  -1   23.56    3.27   0
  -1 -15   1   17.96    5.88   0
   1 -15  -1   14.85    3.99   0
  -1 -15   1   14.78    5.40   0
  -1 -15   1   18.73    3.18   0
   1 -15  -1   11.90    3.14   0
   0 -15  -1   31.68    3.33   0
   0 -15   1   38.77    5.04   0
   0 -15  -1   35.96    4.18   0
   0 -15   1   36.14    4.38   0
   0 -15   1   37.80    3.28   0
   1 -15   1  161.82    5.22   0
  -1 -15  -1  209.07    7.52   0
  -1 -15  -1  216.59    4.16   0
   1 -15   1  199.67    4.06   0
   1 -15   1  190.93    3.92   0
  -2 -15  -1  127.88    3.70   0
   2 -15   1  148.22    3.76   0
   2 -15   1  132.40    2.99   0
   3 -15   1  132.44    3.80   0
   3 -15   1  138.73    3.83   0
  -3 -15  -1  144.97    3.79   0
  -4 -15  -1   15.01    3.15   0
   4 -15   1   20.58    3.27   0
  -5 -15  -1  274.72    4.45   0
   5 -15   1  267.71    4.77   0
  -6 -15  -1   16.49    3.08   0
   6 -15   1   15.70    3.40   0
   7  15   1   10.44    2.22   0
  -7 -15  -1    6.03    3.15   0
   7 -15   1    1.64    3.19   0
   8  15   1    6.53    3.08   0
  -8 -15  -1    3.93    3.19   0
   8 -15   1   -1.00    2.26   0
  -9 -15  -1   33.65    3.43   0
   9 -15   1   31.65    3.39   0
   9  15   1   30.78    3.32   0
  10 -15   1    0.56    2.23   0
  10  15   1    7.70    2.97   0
 -10 -15  -1    3.36    3.09   0
  -8 -16   1   32.15    3.38   0
   8 -16  -1   29.50    3.39   0
  -7 -16   1    2.97    3.14   0
   7 -16  -1    8.06    3.12   0
   6 -16  -1   93.95    3.71   0
  -6 -16   1   88.57    2.90   0
  -5 -16   1   15.85    3.19   0
   5 -16  -1   20.01    3.33   0
   4 -16  -1   24.24    3.26   0
   4 -16  -1   21.49    3.46   0
  -4 -16   1   33.14    3.14   0
   4 -16  -1   25.04    3.21   0
   3 -16  -1  109.36    3.72   0
  -3 -16   1  101.45    3.62   0
   3 -16  -1   86.37    4.66   0
   3 -16  -1  106.11    3.75   0
  -2 -16   1   77.66    3.47   0
   2 -16  -1   67.48    3.52   0
   2 -16  -1   61.61    2.58   0
   2 -16  -1   58.38    4.15   0
   1 -16  -1   73.85    2.76   0
  -1 -16   1   72.78    6.77   0
   1 -16  -1   68.84    4.87   0
  -1 -16   1   74.19    7.19   0
  -1 -16   1   79.49    3.50   0
   0 -16  -1   15.69    4.27   0
   0 -16   1   13.82    4.67   0
   0 -16  -1   19.59    3.29   0
   0 -16   1   12.93    4.18   0
   0 -16   1   13.65    3.12   0
  -1 -16  -1    0.56    5.05   0
  -1 -16  -1   -0.48    4.95   0
   1 -16   1   -1.62    3.04   0
   1 -16   1   -4.90    4.25   0
  -1 -16  -1    0.73    3.08   0
   1 -16   1    3.19    3.06   0
   1 -16   1   -1.11    3.93   0
   2 -16   1   -0.39    3.05   0
   2 -16   1   -0.32    3.05   0
  -2 -16  -1    3.91    3.04   0
   3 -16   1    3.26    3.06   0
  -3 -16  -1    1.34    2.17   0
   3 -16   1    5.27    3.04   0
  -4 -16  -1   -1.88    2.99   0
   4 -16   1    2.70    3.17   0
   4 -16   1    1.27    2.94   0
  -5 -16  -1    5.89    3.09   0
   5 -16   1    5.84    2.98   0
  -6 -16  -1    7.35    3.08   0
   6 -16   1    1.17    3.08   0
   7 -16   1    1.67    2.21   0
  -7 -16  -1    1.74    3.10   0
  -8 -16  -1    1.87    3.14   0
   8 -16   1   -2.19    3.25   0
   7 -17  -1   12.32    3.27   0
  -7 -17   1   12.10    3.21   0
  -6 -17   1    3.95    3.18   0
   6 -17  -1    2.81    2.18   0
  -5 -17   1   27.55    3.36   0
   5 -17  -1   25.10    3.27   0
   5 -17  -1   22.58    3.53   0
   5 -17  -1   28.89    3.25   0
  -4 -17   1   31.46    3.42   0
   4 -17  -1   26.67    3.46   0
   4 -17  -1   33.15    3.21   0
   4 -17  -1   24.48    2.43   0
   3 -17  -1   18.29    4.28   0
   3 -17  -1   23.90    3.27   0
  -3 -17   1   21.51    3.24   0
   3 -17  -1   23.02    3.16   0
   2 -17  -1   14.07    4.21   0
   2 -17  -1   14.49    2.32   0
  -2 -17   1   23.95    3.24   0
   2 -17  -1   14.14    3.16   0
  -1 -17   1   44.17    3.33   0
   1 -17  -1   50.18    3.50   0
   1 -17  -1   46.05    4.60   0
   0 -17   1   33.16    5.08   0
   0 -17   1   34.17    3.35   0
   0 -17  -1   30.11    4.88   0
   0 -17  -1   34.88    3.20   0
   0 -17  -1   35.25    4.89   0
   0 -17   1   29.11    5.10   0
   1 -17   1    6.61    3.88   0
  -1 -17  -1    4.32    2.29   0
   1 -17   1   10.38    3.08   0
  -1 -17  -1    8.24    6.74   0
  -1 -17  -1    8.20    6.38   0
   1 -17   1    4.37    4.56   0
   1 -17   1   11.47    3.13   0
   2 -17   1   12.91    3.10   0
   2 -17   1   17.41    3.43   0
   2 -17   1   16.95    4.20   0
  -2 -17  -1   26.55    3.34   0
   2 -17   1   18.43    3.14   0
  -3 -17  -1    4.94    3.10   0
   3 -17   1    3.51    3.15   0
   3 -17   1    8.97    3.15   0
   4 -17   1   19.99    3.21   0
  -4 -17  -1   22.30    3.28   0
   4 -17   1   22.90    2.41   0
   5 -17   1   17.16    3.19   0
  -5 -17  -1   22.76    3.44   0
   5 -17   1   24.48    2.40   0
  -6 -17  -1    0.45    2.99   0
   6 -17   1    2.26    3.06   0
  -7 -17  -1   53.61    3.44   0
   7 -17   1   43.71    3.58   0
   5 -18  -1    8.77    3.15   0
   5 -18  -1    7.94    3.00   0
   5 -18  -1    7.38    3.06   0
  -5 -18   1    6.75    3.19   0
   4 -18  -1   35.45    3.40   0
   4 -18  -1   37.70    3.88   0
   4 -18  -1   35.22    3.31   0
  -4 -18   1   44.83    3.50   0
  -3 -18   1    2.76    2.39   0
   3 -18  -1    4.06    3.36   0
   3 -18  -1    3.87    3.09   0
   3 -18  -1    4.54    3.17   0
   2 -18  -1    5.62    3.04   0
  -2 -18   1    7.06    3.04   0
   2 -18  -1    2.87    3.33   0
   2 -18  -1   10.06    3.16   0
   1 -18  -1   26.12    3.18   0
   1 -18  -1   17.15    4.35   0
   1 -18  -1   17.56    3.11   0
  -1 -18   1   17.00    3.15   0
   0 -18  -1   12.70    4.85   0
   0 -18   1   14.12    3.11   0
   0 -18   1   16.80    4.85   0
   0 -18   1   17.81    3.17   0
   0 -18   1   17.37    5.51   0
   0 -18  -1   16.53    4.91   0
   0 -18  -1   16.43    3.19   0
  -1 -18  -1   13.54    3.26   0
   1 -18   1   16.64    3.13   0
   1 -18   1    6.40    4.28   0
   1 -18   1   20.78    3.27   0
   1 -18   1   11.03    4.18   0
   2 -18   1    2.39    3.13   0
   2 -18   1    2.05    3.39   0
  -2 -18  -1    9.28    3.14   0
   2 -18   1    4.01    3.18   0
   2 -18   1    5.58    4.01   0
  -3 -18  -1    5.17    3.12   0
   3 -18   1    0.54    3.03   0
   3 -18   1   -0.17    3.85   0
   3 -18   1    2.37    4.00   0
   3 -18   1    3.05    2.14   0
  -4 -18  -1    8.33    3.10   0
   4 -18   1    5.42    3.19   0
   4 -18   1    2.90    3.11   0
   5 -18   1   15.13    3.35   0
  -5 -18  -1   13.85    2.23   0
   5 -18   1   17.54    3.12   0
   0 -19   1    1.32    3.04   0
   0 -19   1    0.90    5.59   0
   0 -19   1    5.23    3.14   0
   0 -19   1   -0.31    5.55   0
   0 -19  -1   -0.38    2.96   0
   0 -19  -1    0.49    5.12   0
   0 -19  -1    0.87    5.63   0
  16   0  -2    0.38    2.97   0
 -16   0   2    6.26    3.14   0
  15   0  -2   17.78    3.22   0
 -15   0   2   16.48    3.19   0
 -14   0   2    5.18    3.00   0
  14   0  -2   10.31    3.08   0
 -13   0   2  476.28    5.22   0
  13   0  -2  462.54    5.07   0
 -12   0   2  496.22    5.23   0
  12   0  -2  488.09    5.16   0
  11   0  -2  135.55    3.18   0
 -11   0   2  127.08    3.21   0
  10   0  -2  476.30    4.58   0
 -10   0   2  492.79    5.66   0
  -9   0   2 1549.10    8.39   0
   9   0  -2 1520.40    8.12   0
  -8   0   2  692.06    6.08   0
   8   0  -2  661.92    6.04   0
   7   0  -2 1460.58    8.74   0
  -7   0   2 1501.11    8.65   0
   6   0  -2 1386.90    8.34   0
  -6   0   2 1465.29    8.92   0
  -4   0   2  443.90    7.27   0
   4   0  -2  441.28    7.30   0
  -2   0   2 1144.96   14.00   0
   2   0  -2 1123.28   11.49   0
   2   0  -2 1158.24   14.17   0
  -1   0   2 3183.66   19.40   0
   1   0  -2 3157.04   19.29   0
   0   0  -2  146.62   10.79   0
   0   0   2  142.31    8.26   0
   0   0  -2  155.78    8.14   0
   0   0   2  144.22    9.61   0
  -1   0  -2 6240.92   25.91   0
   1   0   2 6527.75   26.46   0
   4   0   2 4741.30   16.12   0
  -4   0  -2 4782.20   15.32   0
   5   0   2 3220.79   12.97   0
  -5   0  -2 3413.88   12.61   0
  -7   0  -2 1119.24    7.18   0
   7   0   2 1030.32    6.70   0
   8   0   2  362.51    4.14   0
  -8   0  -2  385.75    4.81   0
   9   0   2  797.01    6.18   0
  -9   0  -2  806.38    6.19   0
 -10   0  -2   12.89    3.30   0
  10   0   2    7.34    3.25   0
  11   0   2  940.64    6.20   0
 -11   0  -2  938.02    6.30   0
  12   0   2  706.22    5.10   0
 -12   0  -2  725.36    5.97   0
  13   0   2    9.16    3.07   0
 -13   0  -2    4.63    3.14   0
 -14   0  -2  183.07    4.11   0
  14   0   2  192.59    3.37   0
 -15   0  -2   52.98    2.72   0
  15   0   2   61.67    3.40   0
 -16   0  -2   -2.52    2.98   0
  16   0   2    5.69    3.12   0
  16  -1  -2    0.14    2.96   0
  16   1  -2    2.93    3.01   0
 -16  -1   2   -2.38    3.00   0
 -16   1   2   -0.85    3.04   0
 -15  -1   2   48.12    3.52   0
  15  -1  -2   49.05    3.43   0
  15   1  -2   46.23    3.52   0
 -15   1   2   50.04    3.52   0
 -14  -1   2   46.57    2.57   0
 -14   1   2   57.14    3.47   0
  14   1  -2   55.62    3.35   0
  14  -1  -2   55.31    2.51   0
  13  -1  -2   90.75    2.86   0
  13   1  -2   88.08    3.72   0
 -13  -1   2   86.19    3.59   0
 -13   1   2   85.49    3.65   0
  12   1  -2   15.63    3.24   0
 -12   1   2    5.16    3.34   0
  12  -1  -2   14.33    3.32   0
 -12  -1   2    9.82    3.29   0
  11  -1  -2  604.83    5.49   0
 -11   1   2  608.84    5.54   0
  11   1  -2  578.81    5.62   0
 -11  -1   2  582.34    5.64   0
 -10   1   2    3.89    3.31   0
 -10  -1   2    5.32    3.63   0
  10   1  -2    1.79    3.36   0
  10  -1  -2    1.69    3.59   0
  -9  -1   2 3890.32   12.37   0
  -9   1   2 4021.29   12.41   0
   9   1  -2 3829.11   11.93   0
   9  -1  -2 3883.07   11.98   0
   8  -1  -2  307.04    4.93   0
   8   1  -2  309.09    4.87   0
  -8  -1   2  321.54    5.01   0
  -8   1   2  316.53    4.90   0
   7   1  -2 2657.22   11.43   0
   7  -1  -2 2745.27   11.39   0
  -7  -1   2 2689.00   11.29   0
  -7   1   2 2859.27   11.26   0
  -6   1   2  125.23    4.54   0
  -6  -1   2  135.82    4.70   0
   6   1  -2  142.27    4.67   0
   6  -1  -2  131.51    4.62   0
  -5   1   2 3373.41   13.31   0
   5  -1  -2 3345.09   13.46   0
  -5  -1   2 3340.22   13.83   0
   5   1  -2 3320.86   13.80   0
   4  -1  -2 2025.68   12.11   0
  -4  -1   2 1978.07   12.30   0
   4   1  -2 1991.41   12.35   0
  -4   1   2 1925.59   11.12   0
  -3  -1   2 1870.12   14.40   0
   3   1  -2 1882.64   14.26   0
  -3   1   2 1876.24   13.22   0
   3  -1  -2 1916.40   13.46   0
   0   1   2 2108.62   17.36   0
   0   1  -2 1868.07   26.76   0
   0  -1   2 1991.90   27.85   0
   0   1   2 2046.23   18.21   0
   0  -1  -2 2044.31   16.93   0
   0   1  -2 2067.23   17.27   0
   0  -1  -2 2004.94   18.03   0
   0  -1   2 2032.14   17.23   0
  -2   1  -2 2400.91   15.28   0
   2   1   2 2429.15   14.43   0
   2  -1   2 2340.43   15.23   0
  -2  -1  -2 2384.55   14.18   0
  -2  -1  -2 2368.25   15.65   0
   2   1   2 2431.62   15.74   0
  -3   1  -2 1467.79   10.06   0
   3   1   2 1375.11   11.15   0
  -3  -1  -2 1389.90   10.35   0
   3  -1   2 1467.39   11.03   0
   3   1   2 1361.61   10.52   0
  -4   1  -2  800.03    7.67   0
   4  -1   2  747.65    7.69   0
   4   1   2  772.51    7.81   0
  -4  -1  -2  807.64    7.74   0
   5  -1   2  937.89    7.83   0
  -5   1  -2 1005.16    7.76   0
  -5  -1  -2  959.51    7.55   0
   5   1   2  918.73    7.62   0
  -6  -1  -2  167.75    4.49   0
  -6   1  -2  152.45    4.50   0
   6   1   2  156.27    4.49   0
   6  -1   2  133.79    4.58   0
   7  -1   2  514.15    5.59   0
  -7   1  -2  541.52    5.57   0
   7   1   2  478.37    5.39   0
  -7  -1  -2  514.69    5.49   0
  -8   1  -2  852.80    6.35   0
   8   1   2  821.96    6.24   0
   8  -1   2  829.68    6.27   0
  -8  -1  -2  856.05    6.41   0
  -9   1  -2  129.65    4.14   0
   9  -1   2  126.38    3.96   0
   9   1   2  127.20    3.99   0
  -9  -1  -2  134.45    4.00   0
 -10  -1  -2  145.77    3.92   0
  10   1   2  149.48    3.09   0
  10  -1   2  158.14    3.15   0
 -10   1  -2  150.66    3.10   0
  11   1   2  126.49    3.12   0
  11  -1   2  169.62    4.01   0
 -11   1  -2  165.71    3.92   0
 -11  -1  -2  137.74    3.96   0
 -12  -1  -2  123.03    4.06   0
  12   1   2  133.19    3.22   0
  12  -1   2  129.79    4.03   0
 -12   1  -2  124.32    4.15   0
 -13  -1  -2    0.17    3.18   0
 -13   1  -2    6.77    3.18   0
  13   1   2    3.17    3.09   0
  13  -1   2   -0.87    2.11   0
 -14   1  -2   85.67    3.43   0
  14   1   2   89.48    3.61   0
 -14  -1  -2   78.22    2.74   0
  14  -1   2   80.91    3.67   0
 -15   1  -2   54.20    2.69   0
  15  -1   2   61.17    3.33   0
  15   1   2   57.09    3.50   0
 -15  -1  -2   46.38    2.66   0
  16  -1   2   11.60    3.19   0
 -16  -1  -2    5.36    2.30   0
  16   1   2    7.71    3.27   0
 -16   1  -2    7.77    3.24   0
  16  -2  -2    0.45    3.00   0
 -16   2   2    1.68    2.27   0
 -16  -2   2    3.78    3.20   0
  16   2  -2   -7.42    3.23   0
 -15   2   2   95.65    3.78   0
  15  -2  -2   88.65    3.01   0
  15   2  -2   99.19    3.79   0
 -15  -2   2   88.26    3.78   0
 -14  -2   2   69.96    3.49   0
 -14   2   2   80.52    3.62   0
  14  -2  -2   88.96    3.71   0
  14   2  -2   87.52    3.46   0
  13   2  -2    9.47    3.10   0
 -13   2   2    6.65    3.09   0
  13  -2  -2    8.28    3.19   0
 -13  -2   2   10.92    3.35   0
 -12  -2   2   31.16    3.31   0
 -12   2   2   33.74    3.48   0
  12  -2  -2   33.91    3.41   0
  12   2  -2   28.67    3.42   0
  11   2  -2  238.66    4.44   0
 -11  -2   2  228.38    4.48   0
  11  -2  -2  235.96    3.53   0
 -11   2   2  250.97    4.38   0
  10  -2  -2   54.07    3.64   0
 -10   2   2   46.98    3.72   0
  10   2  -2   58.00    3.68   0
 -10  -2   2   62.55    3.76   0
   9   2  -2  241.06    4.55   0
  -9  -2   2  238.11    4.46   0
   9  -2  -2  246.48    4.60   0
  -9   2   2  246.59    3.94   0
   8   2  -2    7.84    3.63   0
  -8  -2   2    5.63    3.60   0
  -8   2   2    3.18    3.45   0
   8  -2  -2    2.25    3.56   0
  -7  -2   2 1118.60    8.05   0
   7  -2  -2 1126.05    7.92   0
  -7   2   2 1103.42    6.90   0
   7   2  -2 1089.10    7.95   0
   6   2  -2 2951.04   12.39   0
  -6   2   2 3193.82   11.76   0
  -6  -2   2 2994.57   12.98   0
   6  -2  -2 3107.20   12.12   0
  -5   2   2 1280.81    8.59   0
   5   2  -2 1271.50    9.03   0
  -5  -2   2 1269.81    9.25   0
   5  -2  -2 1285.45    8.82   0
   3   2  -2  323.57    8.97   0
   3   2  -2  310.17    7.74   0
   3  -2  -2  254.83    6.92   0
  -3  -2   2  305.81    8.86   0
  -3   2   2  247.01    6.68   0
  -2  -2   2 1745.55   15.93   0
   2   2  -2 1803.29   16.33   0
   2   2  -2 1763.93   16.53   0
  -2  -2   2 1739.16   15.63   0
   2  -2  -2 1743.86   13.06   0
   0  -2   2 8003.76   30.31   0
  -2  -2  -2 1450.99   13.06   0
  -2   2  -2 1550.74   12.54   0
  -2  -2  -2 1478.10   11.03   0
   2  -2   2 1540.99   12.79   0
   2   2   2 1544.87   13.40   0
   2   2   2 1462.81   10.32   0
  -3  -2  -2  403.78    6.72   0
   3   2   2  425.99    8.55   0
   3   2   2  407.51    6.70   0
   3  -2   2  388.84    6.14   0
  -3   2  -2  396.78    7.15   0
   4   2   2 1261.19    8.32   0
   4   2   2 1240.06    9.60   0
   4  -2   2 1206.67    8.95   0
  -4   2  -2 1242.46    8.82   0
  -4  -2  -2 1244.54    8.69   0
   5  -2   2 3140.05   12.40   0
  -5   2  -2 3293.90   11.80   0
  -5  -2  -2 3100.32   11.95   0
   5   2   2 3036.01   12.17   0
  -6   2  -2    3.85    3.78   0
  -6  -2  -2    5.54    3.84   0
   6   2   2    4.27    2.75   0
   6  -2   2    1.66    3.99   0
  -7  -2  -2   38.60    3.49   0
  -7   2  -2   49.64    3.47   0
   7   2   2   34.41    3.63   0
   7  -2   2   44.24    2.74   0
  -8  -2  -2  438.57    4.44   0
  -8   2  -2  442.87    5.10   0
   8  -2   2  421.90    5.01   0
   8   2   2  456.49    5.17   0
   9   2   2 1363.98    7.54   0
  -9   2  -2 1388.51    7.61   0
   9  -2   2 1383.17    7.42   0
  -9  -2  -2 1285.79    7.52   0
 -10  -2  -2  156.88    3.16   0
  10   2   2  174.92    4.03   0
 -10   2  -2  155.27    3.92   0
  10  -2   2  169.02    3.99   0
  11   2   2   28.29    3.52   0
 -11  -2  -2   34.34    3.38   0
  11  -2   2   25.15    3.40   0
 -11   2  -2   19.98    3.40   0
  12   2   2  868.60    5.50   0
 -12   2  -2  823.79    5.47   0
  12  -2   2  892.80    6.32   0
 -12  -2  -2  867.64    6.19   0
 -13  -2  -2   24.57    3.27   0
  13   2   2   24.08    2.39   0
  13  -2   2   29.61    3.33   0
 -13   2  -2   35.12    3.30   0
 -14   2  -2   -0.32    3.02   0
  14  -2   2   -1.06    3.14   0
 -14  -2  -2    1.40    3.24   0
  14   2   2    3.33    2.17   0
  15  -2   2   11.67    3.09   0
 -15  -2  -2   13.98    3.26   0
 -15   2  -2    9.34    2.27   0
  15   2   2   11.26    2.29   0
 -16   2  -2    6.57    3.01   0
  16   2   2    2.50    3.31   0
  16  -2   2    6.49    3.11   0
 -16  -2  -2    4.28    3.22   0
  16   3  -2   -0.55    3.10   0
  16  -3  -2    0.27    3.09   0
 -16   3   2    0.24    3.06   0
 -16  -3   2    5.33    3.05   0
  15   3  -2    2.47    3.27   0
 -15   3   2    3.05    2.16   0
 -15  -3   2   -4.10    3.33   0
  15  -3  -2    2.27    2.24   0
  14  -3  -2   95.64    3.78   0
 -14  -3   2   97.04    3.63   0
  14   3  -2   97.18    3.61   0
 -14   3   2   94.26    3.74   0
  13  -3  -2   10.15    3.17   0
  13   3  -2    5.87    3.13   0
 -13  -3   2    8.58    3.11   0
 -13   3   2   13.44    3.09   0
  12  -3  -2  106.76    2.84   0
 -12  -3   2  103.27    2.85   0
  12   3  -2  112.38    3.77   0
 -12   3   2   94.53    3.67   0
  11   3  -2   29.70    3.42   0
 -11   3   2   38.19    3.46   0
  11  -3  -2   28.19    2.58   0
 -11  -3   2   27.84    3.48   0
 -10  -3   2   40.10    2.55   0
 -10   3   2   53.10    3.57   0
  10   3  -2   47.81    3.50   0
  10  -3  -2   45.98    3.70   0
  -9  -3   2    4.77    3.49   0
   9  -3  -2    9.83    3.70   0
   9   3  -2    8.97    3.56   0
  -9   3   2    7.25    3.58   0
  -8  -3   2  124.64    3.37   0
  -8   3   2  138.14    4.13   0
   8  -3  -2  138.88    4.06   0
   8   3  -2  131.48    4.20   0
   7   3  -2 1560.90    9.07   0
  -7   3   2 1649.53    8.04   0
   7  -3  -2 1620.05    8.84   0
  -7  -3   2 1516.50    9.00   0
  -6   3   2 1230.07    7.75   0
   6  -3  -2 1163.34    7.22   0
  -6  -3   2 1226.05    8.53   0
   6   3  -2 1248.74    8.59   0
   5   3  -2 2406.51   11.70   0
   5  -3  -2 2524.58   11.24   0
  -5   3   2 2620.36   11.10   0
  -5  -3   2 2320.91   11.86   0
   4  -3  -2   78.53    3.70   0
   4   3  -2  106.33    4.97   0
  -4  -3   2  107.08    4.95   0
   4   3  -2  108.04    5.51   0
  -4   3   2   81.01    3.64   0
   3   3  -2 3076.10   15.80   0
  -3   3   2 3366.43   14.05   0
   3  -3  -2 3239.40   14.01   0
  -3  -3   2 3057.87   16.42   0
  -2  -3   2 1184.34   11.99   0
   2  -3  -2 1175.98    9.95   0
  -2  -3   2 1192.20   14.61   0
   2   3  -2 1187.40   14.69   0
   2   3  -2 1225.47   13.02   0
   1   3  -2 2613.18   20.13   0
  -1  -3   2 2636.88   19.94   0
  -1  -3   2 2411.02   17.31   0
   1  -3  -2 2566.81   15.39   0
   0  -3  -2 1149.98    9.50   0
   0  -3  -2 1237.00   13.62   0
   0   3   2 1213.75   12.79   0
   0   3   2 1198.30   10.62   0
   0  -3   2 1334.45   13.05   0
   0   3  -2 1303.42   13.11   0
  -2   3  -2  732.05    9.04   0
  -2  -3  -2  831.46   11.73   0
  -2  -3  -2  766.67    7.32   0
   2  -3   2  737.46    8.99   0
   2   3   2  791.95    8.33   0
   2   3   2  811.01   10.78   0
  -3  -3  -2   61.61    4.97   0
   3   3   2   58.96    4.98   0
   3  -3   2   58.64    5.47   0
   3   3   2   69.87    5.53   0
  -3   3  -2   65.71    5.23   0
  -4  -3  -2 1182.41    7.61   0
   4   3   2 1184.95    7.77   0
  -4   3  -2 1219.03    8.43   0
   4   3   2 1246.41   10.13   0
   4  -3   2 1157.92    8.01   0
   5   3   2 2348.63   10.61   0
  -5   3  -2 2496.77   10.61   0
  -5  -3  -2 2349.88   10.32   0
   5  -3   2 2348.11   10.79   0
   5   3   2 2338.80   12.04   0
  -6   3  -2  286.41    4.14   0
   6  -3   2  280.37    5.05   0
   6   3   2  336.26    4.37   0
  -6  -3  -2  344.12    5.11   0
   7  -3   2   27.26    3.49   0
   7   3   2   28.03    3.45   0
  -7  -3  -2   26.82    2.51   0
  -7   3  -2   27.70    3.44   0
  -8  -3  -2   64.96    2.90   0
   8  -3   2   76.74    3.70   0
   8   3   2   70.08    3.84   0
  -8   3  -2   74.39    3.78   0
  -9   3  -2  113.04    3.90   0
  -9  -3  -2  103.44    3.92   0
   9  -3   2  106.99    3.91   0
   9   3   2  115.12    4.04   0
 -10  -3  -2  213.97    4.18   0
  10   3   2  226.95    4.17   0
 -10   3  -2  209.03    4.01   0
  10  -3   2  226.67    4.24   0
  11   3   2  215.93    4.05   0
  11  -3   2  192.77    3.40   0
 -11   3  -2  186.30    3.23   0
 -11  -3  -2  187.96    3.25   0
  12  -3   2   10.08    3.40   0
 -12   3  -2   11.40    3.35   0
 -12  -3  -2   15.50    3.48   0
  12   3   2   14.34    3.48   0
 -13  -3  -2   56.61    3.40   0
  13  -3   2   67.94    3.34   0
 -13   3  -2   50.42    3.31   0
  13   3   2   56.44    3.52   0
  14  -3   2    5.14    3.08   0
 -14  -3  -2    4.46    2.26   0
  14   3   2    5.60    3.09   0
 -14   3  -2    2.23    2.05   0
 -15   3  -2    8.67    3.22   0
  15   3   2    6.83    3.19   0
 -15  -3  -2    9.69    3.15   0
  15   3   2    9.66    3.07   0
  15  -3   2    9.59    3.13   0
 -16  -3  -2    3.39    3.26   0
 -16   3  -2    9.78    3.12   0
  16   3   2    8.54    3.14   0
  16   3   2    5.63    3.26   0
  16  -3   2    6.03    3.06   0
  16  -4  -2    7.73    3.24   0
 -16  -4   2    7.81    3.11   0
 -16   4   2   11.16    3.22   0
  16   4  -2    9.47    3.18   0
  15  -4  -2   17.39    3.30   0
 -15  -4   2   20.01    3.37   0
 -15   4   2   20.29    2.33   0
  15   4  -2   18.32    3.02   0
 -14   4   2   -5.44    3.25   0
 -14  -4   2    0.03    3.11   0
  14  -4  -2    2.93    3.12   0
  14   4  -2    5.78    3.11   0
  13  -4  -2   43.01    3.28   0
 -13  -4   2   28.54    3.33   0
 -13   4   2   38.15    3.23   0
  13   4  -2   34.18    3.27   0
 -12   4   2  126.47    3.75   0
 -12  -4   2  128.01    3.76   0
  12   4  -2  127.55    3.66   0
  12  -4  -2  122.73    3.88   0
  11   4  -2  203.16    4.19   0
 -11   4   2  197.68    4.12   0
 -11  -4   2  195.58    4.11   0
  11  -4  -2  194.75    4.12   0
  10   4  -2  880.68    6.25   0
 -10   4   2  869.84    5.70   0
 -10  -4   2  847.33    6.20   0
  10  -4  -2  867.13    5.72   0
   9   4  -2  278.69    4.55   0
  -9   4   2  293.23    4.67   0
   9  -4  -2  282.06    4.78   0
  -9  -4   2  267.66    4.54   0
   8   4  -2  980.20    7.03   0
  -8   4   2 1061.75    6.87   0
  -8  -4   2  943.99    7.11   0
   8  -4  -2  977.29    6.33   0
  -7   4   2   59.55    3.76   0
   7  -4  -2   51.13    3.90   0
  -7  -4   2   58.91    3.95   0
   7   4  -2   54.06    3.91   0
  -6   4   2    1.02    3.57   0
   6  -4  -2    2.53    3.68   0
  -6  -4   2    7.60    3.78   0
   6   4  -2    7.50    3.74   0
   5  -4  -2    1.56    3.86   0
  -5  -4   2    0.88    3.91   0
  -5   4   2    0.32    3.78   0
   5   4  -2    4.00    4.54   0
   5   4  -2    1.02    3.98   0
  -4  -4   2 2973.16   13.51   0
  -4   4   2 3074.20   12.00   0
   4  -4  -2 2910.75   11.85   0
   4   4  -2 3093.07   13.43   0
  -2  -4   2  471.26    7.52   0
   2   4  -2  504.96   10.97   0
  -2  -4   2  511.43   11.08   0
   2   4  -2  511.11    8.50   0
   1   4  -2  491.83   10.60   0
  -1  -4   2  514.50   10.52   0
  -1  -4   2  499.43    8.90   0
   1  -4  -2  545.90    8.20   0
   2   4   2  803.16    7.77   0
   2  -4   2  782.50    8.32   0
  -2  -4  -2  840.21   11.41   0
  -2   4  -2  806.23    8.33   0
   2   4   2  817.81   11.31   0
  -2  -4  -2  799.58    7.78   0
   3   4   2  492.86    8.85   0
  -3   4  -2  509.42    5.69   0
   3  -4   2  504.80    6.64   0
  -3  -4  -2  478.66    6.32   0
  -3  -4  -2  449.71    8.42   0
   3   4   2  482.18    6.32   0
   4  -4   2 1186.07    8.48   0
   4   4   2 1270.98   11.08   0
  -4  -4  -2 1202.30    7.93   0
   4   4   2 1127.97    7.35   0
  -4   4  -2 1205.85    8.24   0
  -5  -4  -2   72.15    4.24   0
   5   4   2   68.91    4.12   0
   5   4   2   70.96    4.27   0
  -5   4  -2   47.22    4.10   0
   5  -4   2   47.28    4.24   0
  -6  -4  -2  142.16    4.20   0
   6   4   2  134.61    4.29   0
  -6   4  -2  154.61    4.21   0
   6   4   2  150.71    5.03   0
   6  -4   2  142.49    3.46   0
   7   4   2  370.11    4.92   0
   7   4   2  367.92    5.31   0
   7  -4   2  392.83    4.95   0
  -7   4  -2  408.09    4.99   0
  -7  -4  -2  344.06    4.21   0
   8   4   2   -1.66    3.34   0
  -8  -4  -2    3.00    3.40   0
   8  -4   2    4.87    3.45   0
   8   4   2    3.90    4.06   0
  -8   4  -2    0.39    3.39   0
  -9   4  -2    8.44    3.31   0
   9   4   2    5.34    3.40   0
  -9  -4  -2    4.82    3.39   0
   9  -4   2    6.52    3.45   0
  10  -4   2   42.11    2.52   0
 -10   4  -2   52.07    3.36   0
 -10  -4  -2   41.47    3.55   0
  10   4   2   47.48    3.63   0
  11   4   2   60.99    3.45   0
  11  -4   2   60.81    3.46   0
 -11  -4  -2   54.11    3.39   0
 -11   4  -2   53.51    2.53   0
  12  -4   2  260.53    3.57   0
  12   4   2  286.66    4.42   0
 -12   4  -2  273.05    4.23   0
  12   4   2  264.57    4.61   0
 -12  -4  -2  272.10    4.49   0
 -13  -4  -2    0.27    3.17   0
  13  -4   2   -0.99    3.24   0
  13   4   2    5.84    3.32   0
 -13   4  -2   10.44    3.19   0
  13   4   2    4.61    3.87   0
  14  -4   2   -2.84    3.11   0
  14   4   2    2.38    3.85   0
 -14  -4  -2    1.07    3.32   0
 -14   4  -2    0.25    3.05   0
  14   4   2   -1.55    3.33   0
 -15   4  -2   25.42    3.22   0
  15   4   2   16.54    3.34   0
  15   4   2   19.16    3.28   0
 -15  -4  -2   27.15    3.31   0
  15  -4   2   31.36    2.41   0
  15  -5  -2   25.56    3.26   0
 -15  -5   2   17.73    3.21   0
 -15   5   2   16.73    2.32   0
  15   5  -2   13.78    3.36   0
  14   5  -2   37.91    3.35   0
 -14  -5   2   34.02    3.40   0
 -14   5   2   37.97    3.34   0
  14  -5  -2   41.98    3.47   0
 -13   5   2   58.09    3.30   0
 -13  -5   2   50.31    3.45   0
  13  -5  -2   62.99    3.40   0
  13   5  -2   54.53    3.44   0
  12   5  -2  150.02    3.74   0
  12  -5  -2  154.13    3.82   0
 -12   5   2  151.10    3.77   0
 -12  -5   2  144.88    3.88   0
  11   5  -2    3.07    3.17   0
 -11  -5   2    8.42    3.20   0
  11  -5  -2    5.39    3.37   0
 -11   5   2    7.57    3.27   0
  10  -5  -2 1016.87    6.73   0
 -10   5   2 1043.15    6.79   0
  10   5  -2  975.26    6.56   0
 -10  -5   2  962.99    6.64   0
   9   5  -2  292.00    4.63   0
  -9  -5   2  277.03    4.45   0
  -9   5   2  269.04    4.52   0
   9  -5  -2  269.05    4.60   0
   8   5  -2    4.33    3.49   0
   8  -5  -2   16.25    3.69   0
  -8   5   2   17.10    3.60   0
  -8  -5   2    9.38    3.40   0
   7  -5  -2 1750.16    8.60   0
   7   5  -2 1797.72    9.26   0
  -7  -5   2 1714.55    9.34   0
  -7   5   2 1823.44    8.42   0
  -6   5   2    7.42    3.45   0
   6   5  -2    6.54    3.68   0
   6   5  -2    6.56    4.38   0
  -6  -5   2    6.14    3.66   0
   6  -5  -2    6.26    3.48   0
   5   5  -2  113.58    6.08   0
   5   5  -2   94.69    4.35   0
  -5   5   2   89.98    4.01   0
  -5  -5   2  101.36    4.37   0
   5  -5  -2   82.30    4.19   0
   4  -5  -2  191.12    4.63   0
  -4  -5   2  191.31    5.13   0
   4   5  -2  202.77    7.26   0
   4   5  -2  193.35    4.76   0
   3   5  -2  533.65   11.78   0
   3   5  -2  519.05    6.59   0
  -3  -5   2  507.01    6.59   0
   3  -5  -2  536.45    6.23   0
   2   5  -2 1112.36    9.11   0
  -2  -5   2 1183.13    9.13   0
  -2  -5   2 1161.06   15.39   0
   2   5  -2 1148.02   15.90   0
  -1  -5   2  266.42    8.24   0
   1  -5  -2  341.95    6.40   0
  -1  -5   2  249.99    5.80   0
   0  -5  -2 4016.31   14.05   0
   0  -5   2 3750.12   18.41   0
   2  -5   2    9.48    4.58   0
  -2  -5  -2   15.63    5.73   0
   2   5   2   15.66    3.17   0
   2   5   2   14.58    5.82   0
  -2  -5  -2   13.98    4.51   0
   3   5   2    2.59    4.93   0
  -3  -5  -2    2.95    4.85   0
  -3   5  -2    1.93    3.05   0
  -3  -5  -2    3.33    3.98   0
   3   5   2    3.39    4.07   0
   3  -5   2    3.32    4.20   0
   5   5   2  100.69    4.11   0
   5   5   2  103.96    5.28   0
   5  -5   2   72.33    4.09   0
  -5  -5  -2   96.19    4.12   0
  -5   5  -2   75.28    4.00   0
  -6   5  -2 1888.74    8.86   0
  -6  -5  -2 1792.81    8.82   0
   6   5   2 1778.36    8.37   0
   6  -5   2 1814.90    9.12   0
   6   5   2 1885.27   11.32   0
   7  -5   2  470.76    5.42   0
   7   5   2  474.76    5.25   0
   7   5   2  519.73    6.74   0
  -7  -5  -2  465.11    5.28   0
  -7   5  -2  470.99    4.66   0
   8  -5   2  125.79    3.98   0
  -8  -5  -2  107.05    3.94   0
  -8   5  -2  124.21    3.11   0
   8   5   2  113.04    4.26   0
   8   5   2  115.04    4.01   0
   9   5   2   62.84    2.78   0
  -9   5  -2   57.12    3.50   0
   9  -5   2   60.26    3.54   0
   9   5   2   68.99    3.91   0
  -9  -5  -2   63.70    3.63   0
  10   5   2  339.45    5.03   0
  10  -5   2  348.46    4.44   0
 -10  -5  -2  325.87    4.54   0
  10   5   2  342.51    3.79   0
 -10   5  -2  326.33    3.80   0
  11  -5   2   12.22    3.14   0
 -11  -5  -2   18.76    3.33   0
 -11   5  -2   14.08    3.09   0
  11   5   2   17.29    3.28   0
  11   5   2   14.69    3.13   0
 -12   5  -2    8.13    3.11   0
 -12  -5  -2    9.45    3.20   0
  12  -5   2   14.15    2.26   0
  12   5   2   13.57    3.20   0
  12   5   2   13.89    3.21   0
  13  -5   2   89.35    3.61   0
  13   5   2   86.97    3.75   0
 -13   5  -2   77.27    2.71   0
  13   5   2  107.98    3.60   0
 -13  -5  -2   97.92    3.60   0
 -14  -5  -2   30.12    3.39   0
  14   5   2   44.56    3.37   0
  14  -5   2   40.64    3.27   0
  14   5   2   37.58    4.13   0
 -14   5  -2   47.45    3.20   0
 -15  -5  -2   22.66    3.25   0
  15   5   2   25.08    3.91   0
 -15   5  -2   24.36    3.32   0
  15  -5   2   19.47    3.14   0
  15   5   2   23.16    3.22   0
 -15   6   2   -1.50    3.07   0
  15  -6  -2   -2.12    2.21   0
 -15  -6   2    1.75    2.37   0
  15   6  -2    5.62    3.30   0
 -14   6   2    7.57    3.19   0
  14  -6  -2    7.90    2.32   0
  14   6  -2    9.94    2.14   0
 -14  -6   2    7.97    3.17   0
  13  -6  -2   23.32    2.56   0
 -13   6   2   21.05    3.36   0
 -13  -6   2   32.10    3.31   0
  13   6  -2   32.98    3.25   0
 -12   6   2    0.79    3.07   0
  12  -6  -2    4.27    3.13   0
  12   6  -2   -2.95    3.04   0
 -12  -6   2   -0.76    3.06   0
 -11  -6   2   56.31    3.61   0
  11  -6  -2   63.06    3.61   0
 -11   6   2   65.55    3.56   0
  11   6  -2   57.61    3.55   0
 -10   6   2   34.71    3.51   0
  10   6  -2   44.41    3.68   0
 -10  -6   2   42.23    3.65   0
  10  -6  -2   41.66    3.56   0
   9   6  -2    5.14    3.29   0
   9  -6  -2   10.71    3.36   0
  -9   6   2    2.80    3.29   0
  -9  -6   2    6.48    3.35   0
  -8   6   2  152.36    4.03   0
  -8  -6   2  108.47    3.92   0
   8  -6  -2  141.41    4.13   0
   8   6  -2  130.45    5.09   0
   8   6  -2  118.39    3.81   0
   7   6  -2   46.27    4.91   0
  -7   6   2   45.89    3.63   0
   7  -6  -2   38.52    3.81   0
  -7  -6   2   43.38    3.65   0
   7   6  -2   42.68    3.62   0
   6   6  -2  644.02    9.39   0
   6   6  -2  616.39    6.08   0
   6  -6  -2  584.47    5.51   0
  -6  -6   2  590.05    6.26   0
  -6   6   2  634.72    5.49   0
  -5  -6   2   10.39    3.73   0
   5   6  -2    9.86    5.39   0
   5   6  -2    6.60    3.76   0
   5  -6  -2   17.02    3.60   0
   4  -6  -2   96.35    4.16   0
   4   6  -2   68.05    7.51   0
  -4  -6   2   62.27    4.07   0
   4   6  -2   65.39    4.17   0
  -3  -6   2  834.25    7.43   0
   3  -6  -2  861.88    6.77   0
   3   6  -2  825.08    7.33   0
   2   6  -2 1063.24    8.25   0
  -2  -6   2 1079.01    8.16   0
  -2  -6   2 1090.30   15.16   0
  -1  -6   2 1804.04   14.85   0
  -1  -6   2 1780.46   10.04   0
   1  -6  -2 1818.67   11.35   0
   0  -6  -2  297.33    5.42   0
   0  -6  -2  289.30    6.99   0
   0  -6   2  256.87    6.13   0
   1  -6   2  359.66    5.60   0
  -1  -6  -2  341.27    4.59   0
   1   6   2  338.86    5.50   0
  -1  -6  -2  350.70    7.61   0
   2   6   2  542.22    9.06   0
   2   6   2  535.19    5.95   0
   2  -6   2  496.51    6.08   0
  -2  -6  -2  547.23    9.15   0
  -2  -6  -2  517.08    5.13   0
   3   6   2  526.06    9.59   0
  -3  -6  -2  512.05    5.76   0
   3   6   2  507.62    5.80   0
   3  -6   2  481.73    5.89   0
  -3  -6  -2  504.59    9.32   0
  -4  -6  -2  578.72    5.73   0
  -4   6  -2  591.27    6.13   0
   4   6   2  571.50    5.15   0
   4  -6   2  564.92    6.15   0
   4   6   2  601.20    9.84   0
  -5  -6  -2  510.16    5.71   0
   5   6   2  523.42    8.26   0
  -5   6  -2  545.39    5.76   0
   5   6   2  501.97    5.60   0
   5  -6   2  525.61    5.87   0
   6   6   2  353.26    4.88   0
   6   6   2  388.73    6.98   0
  -6  -6  -2  345.51    4.84   0
   6  -6   2  308.74    4.85   0
  -6   6  -2  328.39    4.79   0
  -7   6  -2  552.02    5.62   0
   7   6   2  575.42    6.90   0
  -7  -6  -2  538.45    5.53   0
   7  -6   2  512.64    5.60   0
   7   6   2  551.11    5.46   0
   8   6   2   67.01    3.79   0
   8   6   2   62.76    3.66   0
   8  -6   2   51.56    3.68   0
  -8  -6  -2   65.41    3.67   0
  -8   6  -2   52.39    2.70   0
   9  -6   2  175.04    3.90   0
   9   6   2  168.31    4.17   0
  -9  -6  -2  174.21    4.08   0
  -9   6  -2  183.02    3.16   0
   9   6   2  181.74    4.88   0
 -10  -6  -2  187.17    3.98   0
  10   6   2  198.29    4.04   0
  10  -6   2  179.19    4.00   0
 -10   6  -2  184.39    3.99   0
  10   6   2  188.75    4.48   0
  11  -6   2   47.29    3.32   0
  11   6   2   45.93    4.35   0
 -11   6  -2   42.72    3.24   0
 -11  -6  -2   54.54    3.41   0
  11   6   2   51.34    3.50   0
  12  -6   2    7.33    3.02   0
  12   6   2    2.20    3.07   0
  12   6   2    0.54    3.12   0
 -12  -6  -2    3.44    3.11   0
 -12   6  -2    3.73    2.92   0
  13  -6   2   -1.53    2.08   0
 -13   6  -2    0.24    2.84   0
  13   6   2    6.79    3.26   0
 -13  -6  -2   -4.17    3.36   0
  13   6   2    1.15    3.61   0
  14   6   2   96.74    3.61   0
  14  -6   2   92.00    3.52   0
  14   6   2   93.64    3.76   0
 -14  -6  -2   85.71    2.87   0
 -14   6  -2   86.53    2.85   0
  15   6   2    7.59    3.03   0
  15  -6   2    6.46    3.08   0
 -15  -6  -2    7.48    2.19   0
  15   6   2    8.63    3.21   0
 -15   6  -2    8.89    2.96   0
  15   7  -2   30.11    4.07   0
  15   7  -2   28.33    3.43   0
  15  -7  -2   27.13    3.39   0
 -15   7   2   29.03    3.40   0
 -15  -7   2   33.79    3.37   0
  14   7  -2   13.64    3.99   0
 -14  -7   2   14.73    3.21   0
  14  -7  -2   21.74    3.23   0
  14   7  -2   20.23    3.11   0
 -14   7   2   16.30    2.32   0
  13  -7  -2   -0.50    3.09   0
  13   7  -2   -0.05    3.02   0
 -13   7   2    0.71    2.31   0
 -13  -7   2    1.30    2.94   0
  13   7  -2   -1.58    3.06   0
  12   7  -2    8.17    3.08   0
 -12   7   2    0.22    3.01   0
  12  -7  -2    4.79    3.12   0
 -12  -7   2    6.01    2.27   0
  12   7  -2    2.61    3.10   0
 -11  -7   2  328.46    4.68   0
  11   7  -2  331.53    4.57   0
  11  -7  -2  302.65    4.48   0
 -11   7   2  280.74    3.80   0
  11   7  -2  324.93    6.03   0
  10  -7  -2  224.21    4.34   0
  10   7  -2  218.83    5.65   0
  10   7  -2  217.95    4.25   0
 -10  -7   2  213.19    4.28   0
 -10   7   2  218.85    3.51   0
  -9   7   2  472.03    5.07   0
   9   7  -2  477.34    7.27   0
  -9  -7   2  435.80    5.05   0
   9   7  -2  469.74    5.08   0
   9  -7  -2  440.00    5.07   0
   8   7  -2   96.81    3.60   0
   8  -7  -2  101.88    3.01   0
   8   7  -2   99.68    4.78   0
  -8   7   2  115.68    3.87   0
  -8  -7   2   88.04    3.75   0
  -7   7   2   -2.95    3.47   0
   7   7  -2    3.73    3.47   0
  -7  -7   2    5.36    3.38   0
   7  -7  -2    3.51    2.46   0
   7   7  -2    5.83    4.83   0
  -6  -7   2  577.53    5.97   0
   6  -7  -2  585.00    5.64   0
   6   7  -2  632.30   10.95   0
   6   7  -2  608.85    5.89   0
  -5  -7   2  952.92    7.31   0
   5  -7  -2  916.50    6.29   0
   5   7  -2  970.77    7.23   0
   5   7  -2  962.83   17.51   0
   4   7  -2  201.53    4.72   0
  -4  -7   2  187.43    4.68   0
   4  -7  -2  177.38    4.18   0
   3  -7  -2   34.52    2.77   0
  -3  -7   2   41.62    3.90   0
   3   7  -2   39.61    3.94   0
  -2  -7   2  866.34   14.00   0
  -2  -7   2  880.41    7.20   0
   1  -7  -2  889.37    7.97   0
  -1  -7   2  936.82   10.79   0
   1  -7  -2  918.37    6.67   0
  -1  -7   2  940.96    7.34   0
   0  -7  -2  605.51    5.90   0
   0  -7  -2  612.69    7.35   0
   0  -7   2  565.96    7.27   0
  -1  -7  -2    6.40    4.53   0
   1  -7   2    4.08    3.87   0
  -1  -7  -2    1.42    3.86   0
  -2  -7  -2  801.93   10.92   0
  -2  -7  -2  769.36    6.32   0
   2  -7   2  793.00    6.68   0
   2   7   2  785.85    6.42   0
   3   7   2 1886.36    8.79   0
  -3  -7  -2 1862.72   16.48   0
  -3  -7  -2 1888.10    8.70   0
   3  -7   2 1909.81    9.31   0
   3   7   2 1936.06   17.00   0
   4   7   2   29.93    5.63   0
   4  -7   2   38.76    4.02   0
   4   7   2   25.48    3.67   0
  -4  -7  -2   32.50    3.69   0
  -5  -7  -2  101.23    3.91   0
   5  -7   2  108.34    3.15   0
   5   7   2  104.53    6.12   0
  -5   7  -2  109.49    3.93   0
   5   7   2   99.07    3.98   0
   6   7   2  592.41    8.58   0
  -6   7  -2  608.14    5.01   0
  -6  -7  -2  564.84    5.62   0
   6   7   2  561.28    5.63   0
   6  -7   2  548.82    5.00   0
   7  -7   2   29.11    3.76   0
   7   7   2   21.12    2.57   0
   7   7   2   22.19    4.33   0
  -7  -7  -2   17.68    3.63   0
  -7   7  -2   24.60    3.62   0
   8   7   2  356.52    6.34   0
   8  -7   2  301.11    4.79   0
   8   7   2  338.05    4.81   0
  -8  -7  -2  308.35    4.75   0
  -8   7  -2  315.19    4.67   0
  -9   7  -2   50.41    3.34   0
   9  -7   2   47.54    3.44   0
  -9  -7  -2   45.50    3.36   0
   9   7   2   53.59    4.40   0
   9   7   2   52.60    3.41   0
 -10  -7  -2    2.85    3.21   0
  10   7   2    2.26    3.21   0
 -10   7  -2    1.76    2.99   0
  10  -7   2   -2.54    3.11   0
  10   7   2    2.21    3.16   0
 -11   7  -2   34.90    2.39   0
 -11  -7  -2   40.04    3.44   0
  11  -7   2   38.52    3.32   0
  11   7   2   44.97    3.43   0
  11   7   2   41.06    3.45   0
 -12  -7  -2    2.47    2.14   0
 -12   7  -2    3.80    2.98   0
  12   7   2    3.18    2.99   0
  12  -7   2    3.86    2.24   0
  12   7   2    3.20    3.09   0
  13   7   2   13.40    3.15   0
 -13  -7  -2   20.74    3.29   0
 -13   7  -2   11.16    2.23   0
  13   7   2    9.28    3.09   0
  13  -7   2   14.24    3.16   0
 -14  -7  -2    7.36    3.18   0
  14   7   2    9.08    3.02   0
  14  -7   2    1.70    2.96   0
 -14   7  -2    6.81    2.97   0
  14   7   2    7.80    3.14   0
  15   7   2   12.41    3.29   0
  15   7   2    8.53    3.25   0
 -15  -7  -2    9.63    3.29   0
  15  -7   2    7.01    2.95   0
 -15   7  -2   10.24    3.07   0
  14   8  -2    2.87    3.04   0
 -14   8   2   -1.11    2.18   0
 -14  -8   2    3.55    3.07   0
  14   8  -2   -0.35    3.70   0
  14  -8  -2   -3.52    3.12   0
 -13   8   2   66.61    3.67   0
  13  -8  -2   59.16    3.44   0
 -13  -8   2   53.78    3.52   0
  13   8  -2   74.59    3.50   0
  13   8  -2   67.04    3.72   0
  12   8  -2   45.27    3.32   0
  12   8  -2   38.04    4.27   0
 -12   8   2   37.54    3.30   0
  12  -8  -2   35.30    2.59   0
 -12  -8   2   38.79    3.36   0
 -11  -8   2   34.64    3.19   0
  11  -8  -2   23.60    3.31   0
  11   8  -2   23.44    3.20   0
 -11   8   2   24.00    3.37   0
  11   8  -2   27.93    4.11   0
  10  -8  -2  240.40    4.38   0
  10   8  -2  251.25    4.34   0
  10   8  -2  261.52    6.01   0
 -10  -8   2  230.41    4.52   0
 -10   8   2  252.69    4.33   0
  -9  -8   2   24.17    3.46   0
   9   8  -2   25.50    3.29   0
   9  -8  -2   16.39    3.39   0
   9   8  -2   24.61    4.36   0
  -9   8   2   20.57    3.34   0
  -8  -8   2   12.27    3.28   0
   8  -8  -2   13.53    3.25   0
   8   8  -2    7.35    4.93   0
   8   8  -2    2.07    3.15   0
   7   8  -2  109.14    3.82   0
   7   8  -2  109.80    7.03   0
  -7  -8   2  100.22    3.85   0
   7  -8  -2   88.84    3.82   0
   6  -8  -2   31.52    3.51   0
  -6  -8   2   23.89    3.54   0
   6   8  -2   23.99    3.55   0
   5  -8  -2    6.53    3.41   0
   5   8  -2   10.07    3.36   0
  -5  -8   2   11.54    3.42   0
   4  -8  -2   91.39    3.73   0
   4   8  -2   80.30    3.92   0
  -4  -8   2   84.65    3.97   0
   3   8  -2   44.91    3.75   0
  -3  -8   2   45.90    3.74   0
   3  -8  -2   46.90    3.38   0
  -2  -8   2   32.34    6.83   0
  -2  -8   2   33.02    3.66   0
   1  -8  -2    8.52    3.53   0
  -1  -8   2   11.71    3.60   0
   1  -8  -2   11.20    4.49   0
  -1  -8   2   12.48    5.25   0
   0  -8  -2   45.39    2.75   0
   0  -8  -2   45.99    4.05   0
   0  -8   2   47.98    3.89   0
   0  -8   2   40.89    4.69   0
  -1  -8  -2   61.22    5.15   0
  -1  -8  -2   61.41    2.90   0
   1  -8   2   64.49    3.88   0
   2  -8   2  381.65    5.18   0
   2   8   2  392.17    5.22   0
  -2  -8  -2  412.56    8.61   0
  -2  -8  -2  387.66    4.40   0
  -3  -8  -2 1101.99   14.13   0
   3  -8   2 1126.51    7.31   0
   3   8   2 1137.45    7.24   0
  -3  -8  -2 1119.60    7.13   0
   4   8   2    2.84    6.45   0
   4   8   2    2.94    2.41   0
  -4  -8  -2    2.05    3.49   0
   4  -8   2    0.41    3.42   0
   5  -8   2   28.69    3.53   0
   5   8   2   32.44    6.15   0
  -5  -8  -2   28.00    3.70   0
   5   8   2   26.47    3.69   0
  -6  -8  -2    2.68    2.54   0
   6  -8   2    0.95    3.63   0
  -6   8  -2    0.43    3.57   0
   6   8   2    3.36    4.79   0
   6   8   2   -2.53    3.53   0
  -7  -8  -2  409.72    5.17   0
   7   8   2  420.50    5.16   0
  -7   8  -2  407.14    5.04   0
   7  -8   2  385.04    5.08   0
   7   8   2  425.67    8.09   0
   8  -8   2   43.88    2.59   0
   8   8   2   38.02    3.59   0
   8   8   2   43.14    4.35   0
  -8   8  -2   47.73    2.56   0
  -8  -8  -2   38.54    3.38   0
   9   8   2    1.78    3.18   0
  -9  -8  -2    3.62    3.16   0
   9   8   2    0.23    4.60   0
  -9   8  -2    4.62    3.18   0
   9  -8   2    1.33    3.33   0
 -10  -8  -2   15.12    3.21   0
  10  -8   2   11.61    3.28   0
  10   8   2   16.41    4.03   0
 -10   8  -2   19.83    3.09   0
  10   8   2   18.69    3.22   0
  11   8   2   92.28    4.56   0
 -11   8  -2   82.89    3.41   0
  11   8   2  100.37    3.52   0
  11  -8   2   88.53    3.46   0
 -11  -8  -2   83.29    3.48   0
  12  -8   2   27.61    3.24   0
 -12  -8  -2   38.63    3.46   0
 -12   8  -2   38.89    3.23   0
  12   8   2   36.71    3.24   0
  12   8   2   42.65    3.33   0
 -13   8  -2    2.02    2.93   0
  13   8   2    5.65    2.32   0
  13   8   2   12.47    3.93   0
  13  -8   2    3.19    2.96   0
 -13  -8  -2    3.65    3.08   0
  14   8   2    1.52    3.07   0
 -14  -8  -2    3.33    3.08   0
  14   8   2    3.31    3.85   0
 -14   8  -2    5.01    3.10   0
  14  -8   2    6.19    3.06   0
 -14  -9   2    3.69    3.07   0
  14   9  -2    3.75    3.81   0
  14  -9  -2    5.87    3.07   0
  14   9  -2    3.27    4.40   0
  14   9  -2    3.93    3.01   0
 -14   9   2    1.04    3.18   0
  13   9  -2   76.14    3.51   0
 -13  -9   2   75.45    3.54   0
  13   9  -2   67.37    4.72   0
 -13   9   2   78.50    3.56   0
  13  -9  -2   70.34    3.39   0
  13   9  -2   76.97    5.21   0
  12   9  -2   10.61    3.87   0
  12  -9  -2   15.09    2.41   0
 -12  -9   2    3.56    3.15   0
  12   9  -2    5.74    3.97   0
 -12   9   2   11.99    2.32   0
  12   9  -2    8.66    3.16   0
  11   9  -2   41.20    4.88   0
 -11   9   2   43.29    2.52   0
 -11  -9   2   36.08    3.23   0
  11   9  -2   37.01    4.33   0
  11   9  -2   39.60    3.36   0
  11  -9  -2   41.21    3.43   0
  10   9  -2    2.19    4.30   0
  10   9  -2    3.34    4.36   0
  10   9  -2    0.86    3.20   0
  10  -9  -2    2.91    3.23   0
 -10  -9   2    7.38    3.22   0
   9   9  -2   15.61    3.46   0
  -9  -9   2    9.27    3.08   0
   9   9  -2   10.81    5.03   0
   9   9  -2   13.77    5.07   0
   9  -9  -2   18.70    3.44   0
   8  -9  -2   67.88    3.40   0
  -8  -9   2   55.88    3.66   0
   8   9  -2   64.65    3.72   0
   8   9  -2   63.44    7.82   0
   8   9  -2   68.56    7.84   0
  -7  -9   2  443.10    5.27   0
   7  -9  -2  422.66    4.28   0
   7   9  -2  464.62    5.17   0
   6   9  -2  160.40    4.13   0
  -6  -9   2  163.75    4.05   0
   6  -9  -2  147.94    4.00   0
   5  -9  -2    7.46    3.32   0
  -5  -9   2   13.68    3.51   0
   5   9  -2   16.44    3.39   0
   4  -9  -2  383.04    4.78   0
  -4  -9   2  355.99    4.95   0
   4   9  -2  363.29    4.98   0
  -3  -9   2 1351.61    7.85   0
   3  -9  -2 1311.60    7.17   0
  -2  -9   2  379.15    5.00   0
  -2  -9   2  384.85   10.19   0
  -1  -9   2  246.61    6.61   0
   1  -9  -2  281.57    4.42   0
   1  -9  -2  286.11    5.19   0
  -1  -9   2  266.72    4.67   0
   0  -9  -2  808.09    8.25   0
   0  -9   2  795.40    6.34   0
   0  -9   2  758.96    8.22   0
   0  -9  -2  782.08    6.08   0
  -1  -9  -2   95.62    3.82   0
  -1  -9  -2   96.21    5.37   0
  -2  -9  -2   64.05    3.71   0
  -2  -9  -2   71.62    6.00   0
   2  -9   2   68.14    3.78   0
  -3  -9  -2  266.75    4.47   0
   3  -9   2  258.42    4.43   0
  -3  -9  -2  254.38    9.19   0
   3   9   2  258.97    4.50   0
   4   9   2  691.95    5.78   0
   4  -9   2  729.13    5.80   0
  -4  -9  -2  691.88    5.84   0
  -5  -9  -2    1.44    3.53   0
   5  -9   2    0.18    3.57   0
   5   9   2    1.21    3.54   0
   6  -9   2  292.90    4.74   0
   6   9   2  318.82    4.82   0
   6   9   2  323.71   10.20   0
  -6  -9  -2  308.35    4.81   0
   7   9   2   24.93    3.56   0
  -7   9  -2   35.68    3.59   0
   7   9   2   18.38    5.65   0
  -7  -9  -2   21.07    3.55   0
   7  -9   2   34.52    3.69   0
  -8  -9  -2   75.81    3.60   0
   8   9   2   78.40    5.75   0
   8  -9   2   57.68    3.67   0
   8   9   2   81.69    3.63   0
  -8   9  -2   58.99    3.48   0
   9   9   2   61.81    3.60   0
  -9   9  -2   61.89    3.67   0
   9  -9   2   68.15    3.69   0
   9   9   2   71.21    5.12   0
  -9  -9  -2   58.88    3.50   0
  10  -9   2   67.61    3.50   0
 -10   9  -2   70.18    3.47   0
  10   9   2   74.45    4.94   0
 -10  -9  -2   75.81    3.51   0
  10   9   2   78.85    3.56   0
  11   9   2   12.88    3.93   0
  11   9   2   11.52    3.20   0
  11  -9   2   10.05    2.99   0
 -11   9  -2    6.46    3.13   0
 -11  -9  -2    8.96    3.18   0
  12   9   2   25.73    4.19   0
  12   9   2   34.20    3.28   0
  12  -9   2   26.26    3.20   0
 -12  -9  -2   33.77    3.13   0
 -12   9  -2   23.70    2.30   0
  13   9   2    1.90    3.94   0
  13   9   2    0.20    3.11   0
 -13   9  -2    4.32    3.03   0
 -13  -9  -2   -0.37    3.13   0
  13  -9   2    2.65    3.01   0
 -14   9  -2    3.67    3.11   0
  14  -9   2    5.79    3.02   0
  14   9   2    2.39    3.96   0
  14   9   2    8.39    3.04   0
 -14  -9  -2    9.42    3.22   0
 -14 -10   2    3.68    3.17   0
  14 -10  -2    6.50    3.04   0
  14  10  -2    0.27    3.77   0
  14  10  -2    3.03    3.15   0
  14  10  -2   -0.26    4.44   0
 -13 -10   2    3.50    3.21   0
  13  10  -2    1.83    3.01   0
  13 -10  -2   -1.61    3.09   0
  13  10  -2    0.94    4.27   0
  13  10  -2    2.67    4.39   0
  12 -10  -2   -2.71    3.22   0
  12  10  -2    2.17    4.44   0
 -12 -10   2    2.17    3.16   0
  12  10  -2    1.72    4.41   0
  12  10  -2    6.49    3.09   0
  11  10  -2   79.88    6.04   0
  11  10  -2   78.45    6.16   0
  11 -10  -2   77.87    3.59   0
 -11 -10   2   78.02    3.32   0
  11  10  -2   76.67    3.36   0
  10  10  -2  152.77    8.60   0
 -10 -10   2  142.11    3.95   0
  10 -10  -2  134.52    3.67   0
  10  10  -2  149.88    8.51   0
  10  10  -2  151.38    4.06   0
   9  10  -2   67.03    3.40   0
  -9 -10   2   60.51    3.45   0
   9 -10  -2   62.59    3.48   0
   8 -10  -2   58.70    3.46   0
   8  10  -2   72.16    3.62   0
  -8 -10   2   64.14    3.57   0
  -7 -10   2   51.28    3.61   0
   7  10  -2   49.41    3.51   0
   7 -10  -2   57.54    3.37   0
   6  10  -2   23.44    3.32   0
  -6 -10   2   16.92    3.25   0
   6 -10  -2   19.71    3.16   0
  -5 -10   2   82.00    3.66   0
   5 -10  -2   87.93    3.67   0
   5  10  -2   80.35    3.76   0
   4  10  -2   56.77    3.55   0
  -4 -10   2   55.59    3.56   0
   4 -10  -2   69.10    3.65   0
  -3 -10   2  218.53    4.24   0
   3 -10  -2  193.47    4.20   0
  -2 -10   2  648.11    5.64   0
  -2 -10   2  619.68   12.15   0
  -1 -10   2  320.18    4.59   0
   1 -10  -2  274.16    5.85   0
  -1 -10   2  304.90    6.81   0
   1 -10  -2  273.23    4.48   0
   0 -10  -2  749.50    5.91   0
   0 -10  -2  757.55    8.07   0
   0 -10   2  661.56    7.94   0
   0 -10   2  710.51    5.82   0
  -1 -10  -2   34.02    5.21   0
  -1 -10  -2   34.38    3.49   0
   2 -10   2  381.18    4.71   0
  -2 -10  -2  399.49    4.92   0
  -2 -10  -2  395.10    8.65   0
  -3 -10  -2   37.77    7.21   0
   3  10   2   35.19    3.75   0
  -3 -10  -2   40.00    3.60   0
   3 -10   2   26.96    3.33   0
  -4 -10  -2  961.31    6.66   0
   4  10   2  966.84    6.75   0
   4 -10   2  953.67    6.71   0
   5  10   2   79.75    3.80   0
   5 -10   2   82.27    3.75   0
  -5 -10  -2   78.30    3.81   0
   6  10   2   76.98    3.69   0
  -6 -10  -2   77.64    2.87   0
   6 -10   2   89.58    3.88   0
   7  10   2   15.61    3.34   0
  -7 -10  -2   16.42    3.36   0
   7 -10   2   11.81    3.18   0
   8  10   2  294.09    9.68   0
  -8 -10  -2  269.48    4.58   0
   8  10   2  285.93    4.47   0
   8 -10   2  269.67    4.42   0
   9 -10   2    2.51    3.28   0
   9  10   2    1.10    5.01   0
   9  10   2   -0.74    3.21   0
  -9  10  -2    0.20    3.15   0
  -9 -10  -2    0.38    3.14   0
  10  10   2   21.70    5.29   0
 -10 -10  -2   20.86    3.15   0
  10  10   2   31.42    3.23   0
 -10  10  -2   22.30    3.08   0
  10 -10   2   22.78    3.27   0
 -11  10  -2   12.73    3.24   0
  11  10   2   14.18    3.08   0
 -11 -10  -2   17.66    3.12   0
  11  10   2   18.64    4.48   0
  11 -10   2   15.13    3.06   0
  12 -10   2    5.68    2.14   0
  12  10   2    6.06    3.92   0
 -12 -10  -2   10.20    3.19   0
 -12  10  -2    9.84    3.05   0
  12  10   2   13.54    3.26   0
  13 -10   2   14.22    2.27   0
 -13  10  -2   12.52    2.19   0
 -13 -10  -2   19.25    3.26   0
  13  10   2   14.51    3.18   0
  13  10   2   11.78    4.10   0
 -13 -11   2    1.21    2.97   0
  13  11  -2    0.14    5.82   0
  13  11  -2   -1.13    2.97   0
  13 -11  -2    3.45    3.06   0
  13  11  -2   -0.52    5.85   0
  12 -11  -2   12.89    2.28   0
  12  11  -2   21.64    3.38   0
 -12 -11   2   22.98    3.23   0
  11  11  -2   13.77    3.11   0
  11 -11  -2    5.93    3.11   0
 -11 -11   2   13.12    3.10   0
  10  11  -2   13.58    3.14   0
  10 -11  -2   14.85    3.24   0
 -10 -11   2   12.37    3.13   0
   9  11  -2   68.67    3.69   0
  -9 -11   2   69.18    3.50   0
   9 -11  -2   60.86    3.31   0
   8 -11  -2    5.56    3.02   0
   8  11  -2    5.51    3.25   0
  -8 -11   2    5.53    3.26   0
  -7 -11   2   16.79    3.24   0
   7  11  -2   10.18    3.24   0
   7 -11  -2   17.95    3.27   0
   6 -11  -2   72.38    3.54   0
   6  11  -2   76.42    3.74   0
  -6 -11   2   69.51    3.61   0
  -5 -11   2   52.51    3.57   0
   5  11  -2   56.28    3.50   0
   5 -11  -2   63.54    3.44   0
  -4 -11   2  475.42    5.20   0
   4 -11  -2  452.66    4.82   0
  -3 -11   2   21.25    3.41   0
   3 -11  -2   28.30    2.56   0
  -2 -11   2  877.81    6.19   0
   2 -11  -2  887.49    6.14   0
  -2 -11   2  894.19   14.71   0
   2 -11  -2  876.12    7.39   0
   1 -11  -2  178.02    4.03   0
  -1 -11   2  145.56    6.07   0
  -1 -11   2  152.55    3.88   0
   1 -11  -2  176.09    4.71   0
   0 -11   2   40.12    3.33   0
   0 -11  -2   45.25    2.67   0
   0 -11  -2   45.55    4.59   0
   0 -11   2   40.26    4.20   0
   1 -11   2   61.46    2.69   0
  -1 -11  -2   67.78    5.18   0
   1 -11   2   64.65    3.55   0
  -1 -11  -2   62.24    2.77   0
  -2 -11  -2   -0.30    3.37   0
   2 -11   2    8.13    3.49   0
  -2 -11  -2    2.58    4.82   0
   3 -11   2  381.00    4.13   0
  -3 -11  -2  416.28    4.90   0
   4  11   2  440.16    5.23   0
  -4 -11  -2  444.71    5.19   0
   4 -11   2  453.86    5.31   0
  -5 -11  -2   35.14    3.59   0
   5 -11   2   53.13    3.54   0
   5  11   2   35.79    3.69   0
  -6 -11  -2  281.50    4.44   0
   6  11   2  273.98    4.47   0
   6 -11   2  236.14    3.59   0
   7  11   2   86.58    3.68   0
  -7 -11  -2   85.82    3.77   0
   7 -11   2   78.77    3.69   0
  -8 -11  -2  214.15    4.42   0
   8 -11   2  229.95    4.32   0
   8  11   2  220.35    4.43   0
   9  11   2  279.65    4.42   0
   9 -11   2  244.20    4.29   0
  -9 -11  -2  275.61    4.43   0
 -10 -11  -2   19.98    3.09   0
  10 -11   2   24.80    3.41   0
  10  11   2   27.05    7.56   0
  10  11   2   29.61    7.55   0
  10  11   2   30.14    3.20   0
  11  11   2   23.25    2.31   0
  11  11   2   14.41    5.80   0
  11  11   2   17.72    6.24   0
 -11 -11  -2   10.75    2.25   0
  11 -11   2    7.65    3.28   0
 -12  11  -2   59.28    3.56   0
  12  11   2   77.21    6.17   0
 -12 -11  -2   67.47    3.60   0
  12  11   2   81.05    6.68   0
  12 -11   2   76.93    3.67   0
  12  11   2   81.27    3.51   0
  13 -11   2   16.23    3.15   0
  13  11   2   11.49    2.43   0
  13  11   2   19.15    5.23   0
 -13 -11  -2   13.85    3.22   0
 -13  11  -2   13.36    3.23   0
  13  11   2   20.80    4.71   0
 -12 -12   2   81.82    3.08   0
  12  12  -2   94.94    3.92   0
  12 -12  -2   85.31    3.77   0
 -11 -12   2   11.00    3.15   0
  11 -12  -2   -0.44    2.95   0
  11  12  -2   10.36    3.28   0
  10 -12  -2   37.97    3.34   0
 -10 -12   2   37.16    3.30   0
  10  12  -2   36.98    3.25   0
  -9 -12   2    4.78    2.99   0
   9 -12  -2   -1.39    2.90   0
   9  12  -2    3.91    2.99   0
   8 -12  -2  254.07    4.19   0
  -8 -12   2  273.30    4.65   0
   8  12  -2  265.74    4.56   0
   7 -12  -2   15.39    3.20   0
  -7 -12   2   21.14    3.28   0
   7  12  -2   18.44    3.41   0
   6  12  -2  179.42    4.30   0
  -6 -12   2  179.90    4.18   0
   6 -12  -2  179.72    4.17   0
  -5 -12   2   88.87    3.75   0
   5 -12  -2  102.45    3.67   0
  -4 -12   2  385.95    5.09   0
   4 -12  -2  373.25    4.67   0
  -3 -12   2   66.88    3.49   0
   3 -12  -2   47.18    3.57   0
  -2 -12   2  484.87   13.30   0
  -2 -12   2  486.19   13.46   0
   2 -12  -2  500.85    6.01   0
   2 -12  -2  509.46    5.09   0
  -2 -12   2  494.35    5.08   0
  -1 -12   2   12.64    3.37   0
   1 -12  -2   18.01    4.18   0
  -1 -12   2   16.52    5.00   0
   1 -12  -2   17.66    3.38   0
   0 -12  -2   86.72    4.90   0
   0 -12  -2   82.06    3.79   0
   0 -12   2   80.41    4.49   0
   0 -12   2   91.49    3.46   0
   1 -12   2   18.32    3.35   0
  -1 -12  -2    7.76    3.44   0
  -1 -12  -2    7.41    4.40   0
   1 -12   2   22.21    3.49   0
  -2 -12  -2 1411.45   14.63   0
  -2 -12  -2 1413.39    7.16   0
   2 -12   2 1373.36    7.44   0
   3 -12   2   12.74    3.36   0
  -3 -12  -2   13.14    3.33   0
  -4 -12  -2   49.71    3.51   0
   4  12   2   47.86    3.48   0
   4 -12   2   50.20    3.48   0
   5  12   2   14.52    2.31   0
   5 -12   2    7.69    3.27   0
  -5 -12  -2   11.43    3.26   0
  -6 -12  -2  138.14    3.81   0
   6  12   2  141.19    3.89   0
   6 -12   2  134.15    3.09   0
   7 -12   2   14.99    3.35   0
  -7 -12  -2    8.92    3.34   0
   7  12   2   14.04    3.36   0
  -8 -12  -2   47.88    3.43   0
   8 -12   2   50.61    3.49   0
   8  12   2   50.64    3.42   0
   9 -12   2    0.12    3.36   0
  -9 -12  -2    1.25    2.22   0
   9  12   2    5.19    3.07   0
  10  12   2    1.57    3.20   0
 -10 -12  -2    2.85    2.95   0
  10 -12   2    5.72    3.31   0
  11 -12   2   35.02    3.39   0
 -11 -12  -2   45.80    3.38   0
  11  12   2   50.26    3.41   0
  12 -12   2   21.77    3.29   0
 -12 -12  -2   18.64    3.25   0
  12  12   2   22.77    3.22   0
  12  13  -2   13.96    3.19   0
  12 -13  -2   20.33    3.19   0
 -12 -13   2   16.66    3.22   0
 -11 -13   2    1.18    3.03   0
  11  13  -2    3.37    3.12   0
  11 -13  -2    0.69    2.97   0
  10 -13  -2    1.32    3.09   0
  10  13  -2   -0.23    2.89   0
 -10 -13   2    4.15    3.04   0
   9 -13  -2    3.75    2.97   0
   9  13  -2   -1.83    2.17   0
  -9 -13   2    1.16    2.96   0
  -8 -13   2   -3.74    3.10   0
   8  13  -2   -0.99    3.13   0
   8 -13  -2    1.57    3.11   0
   7  13  -2    5.20    2.25   0
  -7 -13   2    3.26    3.11   0
   7 -13  -2    1.39    3.02   0
  -6 -13   2   36.32    3.40   0
   6 -13  -2   33.96    2.47   0
  -5 -13   2    4.75    3.25   0
   5 -13  -2   -1.80    3.21   0
   4 -13  -2   24.25    3.24   0
  -4 -13   2   21.71    3.43   0
   3 -13  -2   78.70    3.57   0
  -3 -13   2   85.60    3.63   0
   3 -13  -2   71.84    4.38   0
   3 -13  -2   72.36    3.54   0
  -2 -13   2    9.56    3.11   0
   2 -13  -2    6.31    3.16   0
   2 -13  -2    4.09    3.31   0
   1 -13  -2   48.68    3.43   0
   1 -13  -2   46.49    4.53   0
  -1 -13   2   44.89    3.39   0
  -1 -13   2   47.10    5.29   0
   0 -13  -2  288.67    4.32   0
   0 -13   2  305.50    4.37   0
   0 -13   2  290.69    6.79   0
   0 -13  -2  290.96    6.18   0
  -1 -13  -2  188.28    3.95   0
   1 -13   2  145.89    5.02   0
   1 -13   2  164.14    4.01   0
   1 -13   2  168.60    3.99   0
  -1 -13  -2  185.08    6.33   0
  -2 -13  -2   49.19    5.87   0
   2 -13   2   57.58    3.44   0
  -2 -13  -2   54.35    3.57   0
   2 -13   2   64.67    3.31   0
   3 -13   2   35.21    3.21   0
  -3 -13  -2   34.03    3.36   0
  -4 -13  -2  228.93    4.21   0
   4 -13   2  248.94    4.33   0
  -5 -13  -2  174.74    4.09   0
   5 -13   2  156.78    3.22   0
   5  13   2  175.80    4.14   0
   6 -13   2  210.77    4.33   0
  -6 -13  -2  196.64    4.24   0
   6  13   2  210.33    4.20   0
   7  13   2   23.96    3.29   0
  -7 -13  -2   21.47    3.29   0
   7 -13   2   37.25    3.35   0
   8 -13   2   51.87    3.46   0
   8  13   2   60.57    3.41   0
  -8 -13  -2   63.55    3.44   0
   9  13   2   14.91    3.21   0
  -9 -13  -2   13.13    3.17   0
   9 -13   2   12.72    3.31   0
 -10 -13  -2   64.23    3.52   0
  10  13   2   73.68    3.58   0
  10 -13   2   70.15    3.57   0
  11  13   2   11.97    3.02   0
  11 -13   2   10.40    3.15   0
 -11 -13  -2    9.66    3.17   0
  11  14  -2    1.81    3.01   0
 -11 -14   2    1.12    3.13   0
  11 -14  -2   -1.60    2.98   0
  10  14  -2  117.97    4.00   0
  10 -14  -2   93.06    3.72   0
 -10 -14   2  116.89    3.98   0
   9 -14  -2   15.07    2.21   0
   9  14  -2   11.04    2.97   0
  -9 -14   2   11.95    3.30   0
   8  14  -2    0.86    3.12   0
   8 -14  -2    9.85    3.00   0
  -8 -14   2   10.48    3.15   0
   7 -14  -2   54.13    2.67   0
  -7 -14   2   51.04    3.34   0
   6 -14  -2  113.22    3.73   0
  -6 -14   2  117.20    3.81   0
  -5 -14   2   10.99    3.22   0
   5 -14  -2    9.06    3.20   0
  -4 -14   2   70.14    3.51   0
   4 -14  -2   66.53    2.53   0
   3 -14  -2    3.28    3.08   0
   3 -14  -2    5.38    3.12   0
   3 -14  -2    2.51    3.16   0
  -3 -14   2   -0.91    2.99   0
  -2 -14   2   86.56    3.51   0
   2 -14  -2   73.30    4.72   0
   2 -14  -2   85.54    3.46   0
  -1 -14   2   33.41    4.80   0
  -1 -14   2   33.63    5.37   0
   1 -14  -2   18.61    3.62   0
  -1 -14   2   34.77    3.32   0
   1 -14  -2   21.82    2.41   0
   0 -14  -2   72.25    4.59   0
   0 -14   2   60.63    4.63   0
   0 -14  -2   74.94    3.59   0
   0 -14   2   64.47    3.44   0
   1 -14   2    1.84    3.10   0
  -1 -14  -2   -0.72    4.46   0
  -1 -14  -2    0.94    3.18   0
   1 -14   2   -2.58    2.88   0
   1 -14   2    6.65    4.01   0
  -2 -14  -2    6.01    3.19   0
  -2 -14  -2    2.03    5.40   0
   2 -14   2    0.87    3.05   0
   2 -14   2    3.80    2.99   0
   3 -14   2    2.29    3.17   0
  -3 -14  -2    1.28    3.20   0
   4 -14   2   28.23    3.26   0
  -4 -14  -2   31.45    3.41   0
  -5 -14  -2   68.79    3.43   0
   5 -14   2   62.07    3.43   0
  -6 -14  -2   14.20    3.19   0
   6 -14   2   22.19    3.27   0
   6  14   2   22.71    2.39   0
   7  14   2   38.55    3.17   0
   7 -14   2   34.83    3.38   0
  -7 -14  -2   30.81    2.37   0
   8 -14   2   -1.33    3.23   0
  -8 -14  -2    8.00    3.07   0
   8  14   2   -0.68    3.13   0
   9  14   2    4.79    3.15   0
  -9 -14  -2    3.35    2.22   0
   9 -14   2    0.96    2.28   0
  10 -14   2    6.15    3.20   0
  10  14   2    6.62    2.95   0
 -10 -14  -2    6.85    2.99   0
  10  15  -2    6.31    3.00   0
  10 -15  -2    4.14    3.05   0
 -10 -15   2    2.08    3.06   0
   9  15  -2    1.49    3.09   0
   9 -15  -2    0.03    3.00   0
  -9 -15   2    3.66    3.14   0
   8 -15  -2    3.56    3.04   0
  -8 -15   2    5.88    3.26   0
  -7 -15   2    8.54    3.29   0
   7 -15  -2   14.54    2.36   0
   6 -15  -2   -0.53    2.22   0
  -6 -15   2    0.59    3.11   0
   5 -15  -2    1.31    3.19   0
  -5 -15   2   -0.04    3.09   0
   4 -15  -2   49.33    3.51   0
   4 -15  -2   53.56    3.39   0
  -4 -15   2   61.49    3.44   0
   4 -15  -2   55.94    3.38   0
   3 -15  -2   38.04    3.39   0
   3 -15  -2   42.25    3.35   0
   3 -15  -2   31.38    4.30   0
  -3 -15   2   24.92    3.29   0
  -2 -15   2  309.00    4.40   0
   2 -15  -2  268.68    5.81   0
   2 -15  -2  292.26    4.42   0
  -1 -15   2    7.23    5.23   0
   1 -15  -2    8.98    3.12   0
  -1 -15   2    4.92    3.10   0
   1 -15  -2   12.64    3.27   0
  -1 -15   2    6.75    5.32   0
   0 -15   2   23.72    3.35   0
   0 -15   2   23.56    4.71   0
   0 -15  -2   23.61    3.30   0
   0 -15  -2   20.05    4.08   0
   1 -15   2    2.58    3.91   0
   1 -15   2    5.75    3.24   0
   1 -15   2    4.60    3.07   0
  -1 -15  -2    7.29    3.20   0
  -1 -15  -2   10.85    4.70   0
   2 -15   2   53.76    4.22   0
  -2 -15  -2   52.89    3.36   0
   2 -15   2   62.53    3.43   0
   2 -15   2   62.02    3.42   0
  -3 -15  -2   65.04    2.65   0
   3 -15   2   54.98    3.34   0
   3 -15   2   52.94    3.33   0
  -4 -15  -2   38.82    3.29   0
   4 -15   2   34.66    3.29   0
   5 -15   2    4.67    3.09   0
  -5 -15  -2    2.12    2.98   0
   6 -15   2   28.33    3.43   0
  -6 -15  -2   29.43    2.25   0
  -7 -15  -2   23.04    3.23   0
   7 -15   2   17.40    3.44   0
   7  15   2   15.99    3.14   0
   8  15   2   11.71    3.11   0
   8 -15   2    7.72    2.21   0
  -8 -15  -2    5.49    2.26   0
   9  15   2   18.06    3.17   0
  -9 -15  -2   12.12    3.15   0
   9 -15   2   12.72    3.40   0
   8 -16  -2   42.84    3.40   0
  -8 -16   2   48.44    3.50   0
   7 -16  -2    1.92    2.14   0
  -7 -16   2    3.73    3.06   0
  -6 -16   2    2.33    3.07   0
   6 -16  -2    0.90    3.02   0
   6 -16  -2    1.19    3.26   0
   5 -16  -2   14.09    3.26   0
   5 -16  -2   15.66    3.23   0
   5 -16  -2   14.15    3.44   0
  -5 -16   2    9.44    3.23   0
  -4 -16   2    2.74    3.06   0
   4 -16  -2    2.23    2.21   0
   4 -16  -2    2.15    3.86   0
   4 -16  -2   -0.99    3.06   0
  -3 -16   2    5.52    3.18   0
   3 -16  -2    5.44    3.19   0
   3 -16  -2    4.64    3.23   0
   3 -16  -2    3.84    3.17   0
   2 -16  -2   -2.13    2.29   0
   2 -16  -2    5.49    3.98   0
   2 -16  -2   -0.40    3.29   0
  -2 -16   2    3.13    3.10   0
  -1 -16   2   16.52    5.86   0
   1 -16  -2   17.38    2.28   0
   1 -16  -2   19.74    4.15   0
  -1 -16   2   17.47    3.20   0
  -1 -16   2   14.85    5.42   0
   0 -16  -2    0.80    3.79   0
   0 -16   2    7.28    3.13   0
   0 -16   2    0.50    4.43   0
   0 -16   2    2.60    3.78   0
   0 -16  -2    1.25    3.14   0
   0 -16   2   -4.71    3.07   0
  -1 -16  -2    5.07    5.04   0
  -1 -16  -2   -2.70    3.01   0
   1 -16   2    6.49    3.10   0
   1 -16   2    3.75    3.12   0
   1 -16   2   -1.38    4.19   0
   2 -16   2   32.22    4.42   0
   2 -16   2   41.69    3.30   0
  -2 -16  -2   41.44    2.43   0
   2 -16   2   36.69    3.25   0
   3 -16   2    6.42    3.07   0
  -3 -16  -2    7.45    3.21   0
   3 -16   2   10.96    3.05   0
   3 -16   2    9.44    3.07   0
  -4 -16  -2    8.01    2.32   0
   4 -16   2   10.33    3.19   0
  -5 -16  -2    7.10    3.17   0
   5 -16   2    1.96    3.05   0
   6 -16   2    7.71    3.17   0
  -6 -16  -2    2.33    2.12   0
  -7 -16  -2   47.96    3.30   0
   7 -16   2   34.77    3.45   0
   8 -16   2   -0.72    3.19   0
  -8 -16  -2   -2.05    3.01   0
   8  16   2    0.06    3.03   0
   7 -17  -2   13.99    3.39   0
  -7 -17   2   15.72    3.24   0
   7 -17  -2   14.46    3.35   0
   6 -17  -2    7.63    3.12   0
   6 -17  -2    1.22    3.19   0
   6 -17  -2   -0.50    3.22   0
  -6 -17   2    3.48    3.25   0
   5 -17  -2    7.82    3.23   0
  -5 -17   2    6.64    3.34   0
   5 -17  -2    9.01    2.29   0
   5 -17  -2    8.00    3.21   0
   4 -17  -2   11.47    3.20   0
   4 -17  -2   10.96    2.26   0
   4 -17  -2    9.36    3.08   0
  -4 -17   2    8.37    3.28   0
  -3 -17   2   17.11    2.28   0
   3 -17  -2   16.79    3.19   0
   3 -17  -2    9.50    3.13   0
   3 -17  -2   19.16    3.46   0
   2 -17  -2   12.92    4.15   0
  -2 -17   2   12.14    3.16   0
   2 -17  -2    9.46    2.38   0
   2 -17  -2   19.03    3.37   0
   1 -17  -2   20.40    3.28   0
  -1 -17   2   23.19    8.38   0
  -1 -17   2   24.10    3.07   0
  -1 -17   2   24.64    8.06   0
   1 -17  -2   19.85    4.25   0
   0 -17   2   18.32    4.82   0
   0 -17  -2   10.39    3.10   0
   0 -17  -2   15.04    4.69   0
   0 -17   2   19.24    2.26   0
   0 -17   2   22.66    3.23   0
   0 -17   2   16.28    4.80   0
   1 -17   2   22.57    4.22   0
  -1 -17  -2   30.22    3.18   0
   1 -17   2   25.23    3.31   0
  -1 -17  -2   27.11    5.88   0
   1 -17   2   27.92    3.24   0
   1 -17   2   22.60    4.14   0
  -1 -17  -2   31.51    6.29   0
  -2 -17  -2   -0.11    3.11   0
   2 -17   2    4.72    3.94   0
   2 -17   2    5.22    3.16   0
   2 -17   2    7.35    3.12   0
   3 -17   2   45.98    3.41   0
   3 -17   2   33.58    4.16   0
  -3 -17  -2   38.31    3.34   0
   3 -17   2   42.12    3.42   0
   4 -17   2    1.20    3.80   0
   4 -17   2   -0.24    3.09   0
  -4 -17  -2    3.78    3.08   0
   4 -17   2    2.99    3.10   0
   5 -17   2    7.31    2.99   0
  -5 -17  -2    9.90    3.16   0
   6 -17   2    8.46    3.17   0
  -6 -17  -2    7.43    3.03   0
  -7 -17  -2    5.85    3.19   0
   7 -17   2    0.23    3.06   0
   5 -18  -2   -1.79    3.19   0
  -5 -18   2    0.64    3.03   0
   5 -18  -2    5.93    3.08   0
   5 -18  -2   -3.68    3.08   0
  -4 -18   2    6.02    3.18   0
   4 -18  -2    2.52    3.16   0
   4 -18  -2    4.70    3.21   0
   4 -18  -2    5.02    3.41   0
   3 -18  -2   -1.77    3.35   0
   3 -18  -2    3.36    3.10   0
  -3 -18   2   -1.27    2.96   0
   3 -18  -2    3.71    3.09   0
   2 -18  -2    9.14    4.23   0
  -2 -18   2   13.70    3.19   0
   2 -18  -2   12.26    3.18   0
   2 -18  -2   11.42    3.18   0
   1 -18  -2    3.39    3.17   0
   1 -18  -2    4.97    4.00   0
  -1 -18   2    1.11    2.15   0
   0 -18   2   22.50    5.08   0
   0 -18   2   20.25    5.04   0
   0 -18   2   30.86    3.45   0
   0 -18  -2   20.61    5.44   0
   0 -18  -2   20.17    2.17   0
   0 -18   2   23.14    3.11   0
   1 -18   2   26.01    4.48   0
  -1 -18  -2   28.82    2.36   0
   1 -18   2   28.07    3.17   0
   1 -18   2   28.49    3.24   0
  -1 -18  -2   31.35    8.58   0
  -1 -18  -2   28.49    8.52   0
   1 -18   2   21.68    4.94   0
   2 -18   2   25.78    3.26   0
  -2 -18  -2   12.02    3.26   0
   2 -18   2   24.99    3.16   0
   2 -18   2   19.13    4.27   0
   3 -18   2   54.06    3.46   0
  -3 -18  -2   55.41    2.67   0
   3 -18   2   47.51    4.46   0
   3 -18   2   46.91    3.55   0
   4 -18   2    3.38    3.23   0
   4 -18   2    2.34    3.05   0
  -4 -18  -2   -0.10    3.08   0
   4 -18   2    3.48    3.17   0
  16   0  -3    2.88    3.14   0
 -16   0   3    2.78    3.05   0
  15   0  -3    2.75    3.13   0
 -15   0   3   -1.44    3.15   0
 -14   0   3    7.92    2.94   0
  14   0  -3   -3.59    2.97   0
 -13   0   3   -0.09    2.29   0
  13   0  -3   -4.10    3.27   0
  12   0  -3    2.50    3.07   0
 -12   0   3   -1.37    3.01   0
 -11   0   3   -1.25    3.24   0
  11   0  -3    0.92    3.27   0
  10   0  -3    1.32    3.36   0
 -10   0   3   -2.24    3.22   0
  -9   0   3    4.25    3.72   0
   9   0  -3   -0.68    3.55   0
  -8   0   3    1.24    3.59   0
   8   0  -3   -1.13    3.68   0
  -7   0   3    2.46    3.78   0
   7   0  -3    0.38    3.77   0
   6   0  -3   -0.33    4.00   0
  -6   0   3    4.65    4.05   0
   5   0  -3    2.61    4.42   0
  -5   0   3    1.37    4.11   0
  -4   0   3    2.43    4.66   0
   4   0  -3    6.35    5.00   0
  -3   0   3    5.06    5.89   0
   3   0  -3    7.57    6.07   0
   3   0  -3   10.90    5.63   0
  -2   0   3    5.90    7.83   0
  -2   0   3   -3.81    6.09   0
   2   0  -3    6.15    7.87   0
   2   0  -3    3.53    5.90   0
   1   0  -3    3.17    6.10   0
  -1   0   3    3.79    6.25   0
   0   0  -3   11.74    8.36   0
   0   0  -3   -0.85    5.77   0
   0   0   3    1.51    4.33   0
   0   0   3    2.08    8.35   0
   1   0   3    2.52    6.78   0
  -1   0  -3    3.61    4.24   0
  -1   0  -3    6.20    8.06   0
   1   0   3    0.32    5.95   0
  -2   0  -3    5.26    6.18   0
   2   0   3    3.16    3.71   0
  -2   0  -3    3.02    5.37   0
   2   0   3    6.79    6.69   0
   3   0   3   -1.57    5.12   0
  -3   0  -3   -1.10    5.17   0
   3   0   3    0.18    3.53   0
   4   0   3    3.29    4.22   0
  -4   0  -3    1.44    4.35   0
   4   0   3    1.50    4.44   0
  -5   0  -3    7.34    3.99   0
   5   0   3    4.28    4.12   0
  -6   0  -3   -0.65    3.75   0
   6   0   3    0.39    3.75   0
  -7   0  -3    3.83    3.27   0
   7   0   3    0.98    3.27   0
  -8   0  -3    1.26    3.18   0
   8   0   3   -3.54    3.20   0
   9   0   3    4.05    3.29   0
  -9   0  -3    5.42    3.43   0
 -10   0  -3    1.51    3.20   0
  10   0   3    1.98    3.19   0
  11   0   3    3.63    3.43   0
 -11   0  -3   -1.71    3.20   0
  12   0   3    8.92    3.22   0
 -12   0  -3   -3.05    3.30   0
 -13   0  -3    1.38    2.95   0
  13   0   3    3.17    2.01   0
  14   0   3   -2.90    3.11   0
 -14   0  -3    2.00    2.10   0
 -15   0  -3    1.69    2.23   0
  15   0   3   -0.46    3.12   0
  16   0   3    2.02    3.01   0
  16   0   3    0.57    3.06   0
 -16   0  -3    3.72    2.18   0
  16  -1  -3    1.15    3.11   0
 -16   1   3   -0.54    2.11   0
  16   1  -3    2.97    2.99   0
 -16  -1   3   -0.50    3.01   0
 -15   1   3    9.79    3.17   0
  15  -1  -3   12.31    3.08   0
 -15  -1   3   11.53    3.02   0
  15   1  -3   13.01    3.09   0
 -14  -1   3    0.39    3.10   0
  14  -1  -3    2.17    2.99   0
  14   1  -3    0.88    3.10   0
 -14   1   3   -4.44    3.03   0
 -13   1   3  132.78    3.84   0
  13   1  -3  126.36    3.71   0
  13  -1  -3  119.27    2.98   0
 -13  -1   3  135.02    3.68   0
  12   1  -3    2.72    2.94   0
  12  -1  -3    1.88    3.15   0
 -12   1   3    1.17    3.12   0
 -12  -1   3    4.13    3.17   0
  11  -1  -3  118.79    3.91   0
  11   1  -3  110.37    3.55   0
 -11  -1   3  108.89    3.90   0
 -11   1   3  124.88    3.91   0
 -10   1   3   26.16    3.47   0
  10   1  -3   22.09    3.41   0
  10  -1  -3   21.08    3.40   0
 -10  -1   3   25.16    3.34   0
  -9  -1   3 1244.99    7.70   0
   9   1  -3 1262.07    7.53   0
   9  -1  -3 1235.50    7.53   0
  -9   1   3 1231.64    7.34   0
  -8   1   3  247.71    4.66   0
  -8  -1   3  220.14    4.79   0
   8   1  -3  209.69    4.77   0
   8  -1  -3  240.26    4.68   0
  -7   1   3 1815.63    9.32   0
   7  -1  -3 1710.18    8.89   0
  -7  -1   3 1669.26    9.50   0
   7   1  -3 1659.74    9.55   0
   6  -1  -3 3733.33   13.72   0
   6   1  -3 3664.49   14.08   0
  -6  -1   3 3672.36   14.51   0
  -6   1   3 3754.41   13.44   0
  -5  -1   3 1320.70    9.55   0
   5   1  -3 1341.88    9.47   0
  -5   1   3 1316.67    8.99   0
   5  -1  -3 1312.31    9.26   0
   4   1  -3 2531.37   12.56   0
  -4  -1   3 2426.37   14.11   0
   4  -1  -3 2464.64   13.03   0
   4   1  -3 2476.99   14.24   0
  -4   1   3 2492.65   12.79   0
   3   1  -3 2344.67   13.47   0
   3   1  -3 2256.41   16.28   0
   3  -1  -3 2154.93   13.81   0
  -3  -1   3 2226.12   16.31   0
  -3   1   3 2113.61   14.23   0
   3  -1  -3 2204.20   12.02   0
   0   1   3 4371.71   22.46   0
   0   1  -3 4881.92   20.43   0
   0  -1  -3 4120.01   18.23   0
   0   1   3 4716.93   19.97   0
   0  -1   3 4977.02   20.75   0
   0  -1  -3 4399.30   22.44   0
   1  -1   3 2654.67   14.10   0
   1   1   3 2922.96   16.94   0
  -1   1  -3 2704.71   18.46   0
  -1  -1  -3 2945.31   16.06   0
  -1   1  -3 2506.95   13.62   0
   1   1   3 2980.12   16.14   0
  -1  -1  -3 2866.48   16.88   0
   1  -1   3 2671.29   18.37   0
   2   1   3  575.41    8.49   0
  -2  -1  -3  541.87    8.31   0
  -2   1  -3  576.79    7.56   0
  -2  -1  -3  553.06    8.32   0
  -2   1  -3  578.62    8.92   0
   2  -1   3  566.42    9.04   0
   2  -1   3  567.98    7.52   0
   2   1   3  521.84    7.16   0
   3   1   3 5423.07   17.92   0
   3  -1   3 5382.17   17.10   0
   3   1   3 5542.72   18.31   0
  -4  -1  -3   90.11    4.63   0
   4   1   3   82.66    4.74   0
   4  -1   3   89.67    4.87   0
  -4   1  -3   92.84    4.79   0
   4   1   3   91.89    4.65   0
   5   1   3   25.17    4.13   0
  -5  -1  -3   26.65    4.12   0
  -5   1  -3   30.87    3.17   0
   5  -1   3   24.88    4.33   0
   5   1   3   34.42    4.21   0
   6   1   3   14.33    3.74   0
  -6   1  -3   16.66    3.79   0
  -6  -1  -3   11.79    3.70   0
   6  -1   3   13.86    3.85   0
  -7   1  -3  777.55    5.61   0
   7   1   3  764.51    6.17   0
   7  -1   3  742.76    6.12   0
  -7  -1  -3  798.70    6.15   0
  -8   1  -3   52.91    3.59   0
   8  -1   3   49.22    2.71   0
  -8  -1  -3   59.68    3.54   0
   8   1   3   60.54    3.56   0
  -9  -1  -3   28.19    3.45   0
  -9   1  -3   35.29    3.48   0
   9  -1   3   36.81    3.50   0
   9   1   3   26.05    3.51   0
 -10   1  -3   28.41    3.32   0
  10  -1   3   27.82    2.29   0
  10   1   3   24.37    3.41   0
 -10  -1  -3   20.45    2.45   0
  11   1   3   50.61    3.44   0
 -11  -1  -3   46.25    3.28   0
 -11   1  -3   44.27    3.36   0
  11  -1   3   48.22    3.58   0
 -12   1  -3  795.15    5.32   0
  12   1   3  894.36    6.11   0
  12  -1   3  807.02    5.30   0
 -12  -1  -3  812.22    6.16   0
  13   1   3   -1.83    2.98   0
 -13  -1  -3    1.07    3.05   0
  13  -1   3    3.24    2.99   0
 -13   1  -3    0.89    2.99   0
 -14  -1  -3   14.26    2.17   0
  14   1   3   14.34    3.10   0
  14  -1   3   11.61    3.23   0
 -14   1  -3   12.95    3.23   0
 -15   1  -3   44.32    2.43   0
 -15  -1  -3   38.96    2.56   0
  15   1   3   47.55    3.37   0
  15   1   3   44.01    2.57   0
  15  -1   3   40.30    3.35   0
  16   1   3   20.46    3.32   0
 -16   1  -3   18.46    3.10   0
  16   1   3   16.73    3.26   0
  16  -1   3   19.51    3.18   0
 -16  -1  -3   10.98    3.23   0
 -16   2   3   48.65    3.50   0
  16   2  -3   52.53    3.37   0
  16  -2  -3   56.86    3.61   0
 -16  -2   3   56.59    3.40   0
  15  -2  -3   55.16    3.52   0
 -15   2   3   46.25    3.45   0
  15   2  -3   60.53    3.28   0
 -15  -2   3   53.78    3.44   0
 -14   2   3   -2.00    3.09   0
 -14  -2   3    1.42    3.17   0
  14  -2  -3    1.25    3.09   0
  14   2  -3    2.81    3.12   0
 -13  -2   3   47.34    3.44   0
 -13   2   3   43.95    2.49   0
  13   2  -3   49.59    3.45   0
  13  -2  -3   51.07    3.42   0
  12  -2  -3  272.94    4.34   0
 -12  -2   3  269.50    4.35   0
  12   2  -3  289.52    4.26   0
 -12   2   3  266.95    4.33   0
  11   2  -3   36.91    3.44   0
 -11   2   3   37.67    2.59   0
 -11  -2   3   34.53    3.47   0
  11  -2  -3   38.62    3.52   0
  10   2  -3    6.89    3.08   0
 -10  -2   3    4.70    3.43   0
  10  -2  -3   13.67    3.50   0
 -10   2   3   10.15    3.35   0
  -9   2   3  564.24    5.82   0
   9  -2  -3  549.38    5.83   0
  -9  -2   3  590.74    5.98   0
   9   2  -3  566.56    5.66   0
  -8  -2   3  108.50    4.20   0
   8   2  -3  116.16    4.18   0
  -8   2   3  140.44    4.07   0
   8  -2  -3  132.60    4.14   0
  -7   2   3  372.78    5.37   0
   7  -2  -3  362.05    5.50   0
  -7  -2   3  363.14    5.54   0
   7   2  -3  345.99    5.57   0
   6  -2  -3   13.57    4.15   0
  -6   2   3   13.90    4.03   0
   6   2  -3   13.74    4.07   0
  -6  -2   3   18.65    4.06   0
   5   2  -3   20.70    4.13   0
  -5  -2   3   21.24    4.19   0
   5   2  -3   18.88    4.06   0
  -5   2   3   30.79    4.26   0
   5  -2  -3   42.10    4.38   0
   4  -2  -3  959.75    7.67   0
  -4   2   3 1000.91    8.26   0
   4   2  -3  978.19   10.22   0
  -4  -2   3  950.65   10.25   0
   4   2  -3 1011.21    8.93   0
  -3  -2   3 3205.17   15.99   0
  -3  -2   3 3124.53   18.91   0
  -3   2   3 3530.94   15.25   0
   3   2  -3 3277.45   18.81   0
   3  -2  -3 3480.63   13.93   0
   3   2  -3 3311.20   16.21   0
   3  -2  -3 3388.08   15.14   0
   2   2  -3 3965.50   18.92   0
   2  -2  -3 3862.19   15.79   0
   2  -2  -3 3829.31   17.36   0
  -2  -2   3 3861.13   18.67   0
   0  -2   3 1818.57   13.70   0
   0   2  -3 1812.35   13.67   0
   0  -2  -3 1984.90   14.05   0
   0   2   3 1947.43   14.14   0
   0   2  -3 1518.65   18.18   0
   0  -2  -3 1817.18   12.80   0
   0   2   3 1994.95   14.16   0
   0  -2   3 1720.07   19.36   0
   2   2   3 1466.87   10.72   0
   2  -2   3 1405.78   11.76   0
   2  -2   3 1469.13   10.41   0
  -2  -2  -3 1572.32   11.83   0
   2   2   3 1478.19   11.71   0
  -2  -2  -3 1481.57   10.60   0
  -2   2  -3 1466.68   11.83   0
   3  -2   3  218.08    5.92   0
  -3   2  -3  223.56    6.06   0
   3   2   3  222.15    5.67   0
   3  -2   3  223.75    5.70   0
  -3  -2  -3  224.31    5.56   0
   3   2   3  245.53    6.08   0
  -3  -2  -3  233.90    6.72   0
   4  -2   3 3527.13   13.75   0
  -4   2  -3 3713.57   13.53   0
   4   2   3 3734.87   14.58   0
   4   2   3 3611.84   13.40   0
  -4  -2  -3 3557.18   12.80   0
  -5  -2  -3 1766.81    9.10   0
  -5   2  -3 1719.96    9.19   0
   5   2   3 1659.99    8.77   0
   5   2   3 1724.43    9.77   0
   5  -2   3 1622.99    9.35   0
  -6  -2  -3  474.30    5.59   0
   6   2   3  438.82    4.93   0
   6   2   3  477.96    5.75   0
   6  -2   3  460.05    4.97   0
  -6   2  -3  513.27    5.69   0
  -7   2  -3  344.02    4.97   0
   7  -2   3  324.34    4.17   0
   7   2   3  369.11    4.90   0
  -7  -2  -3  368.50    4.83   0
   7   2   3  403.73    5.76   0
  -8   2  -3  308.72    4.05   0
   8   2   3  323.68    4.70   0
   8  -2   3  310.76    4.08   0
  -8  -2  -3  338.63    4.76   0
   9   2   3   82.96    3.76   0
  -9  -2  -3   71.79    2.87   0
   9  -2   3   69.11    2.85   0
  -9   2  -3   65.20    2.86   0
  10   2   3    4.96    3.10   0
 -10   2  -3    6.51    3.16   0
  10  -2   3   -2.75    3.18   0
 -10  -2  -3    8.09    3.01   0
  11   2   3    5.59    3.18   0
 -11  -2  -3    8.85    3.11   0
 -11   2  -3    5.71    3.24   0
  11  -2   3    0.08    3.23   0
 -12   2  -3  153.04    3.88   0
 -12  -2  -3  150.74    4.01   0
  12  -2   3  150.75    3.90   0
  12   2   3  158.48    4.03   0
 -13  -2  -3   72.12    3.61   0
  13   2   3   72.00    3.65   0
  13  -2   3   71.54    3.40   0
 -13   2  -3   64.80    3.38   0
  13   2   3   71.75    3.57   0
 -14   2  -3    8.73    3.05   0
  14  -2   3    6.88    2.10   0
 -14  -2  -3    5.60    2.32   0
  14   2   3    5.73    3.21   0
  14   2   3    8.26    2.24   0
  15   2   3   23.94    3.12   0
 -15  -2  -3   17.63    3.22   0
  15   2   3   23.75    3.36   0
  15  -2   3   16.54    2.31   0
 -15   2  -3   18.94    2.25   0
  16   3  -3    1.70    3.09   0
  16  -3  -3   -0.76    3.08   0
 -16   3   3    3.03    2.93   0
 -16  -3   3    7.33    3.09   0
  15  -3  -3    2.69    2.24   0
  15   3  -3    4.08    3.17   0
 -15  -3   3    0.66    3.11   0
 -15   3   3    2.97    3.06   0
  14   3  -3   49.46    3.34   0
  14  -3  -3   55.40    3.71   0
 -14  -3   3   46.59    3.38   0
 -14   3   3   53.91    3.45   0
  13   3  -3   38.42    2.39   0
  13  -3  -3   46.93    3.35   0
 -13   3   3   47.75    3.33   0
 -13  -3   3   42.53    3.39   0
 -12   3   3   58.83    3.41   0
  12   3  -3   50.26    3.33   0
 -12  -3   3   45.79    3.54   0
  12  -3  -3   49.48    3.45   0
 -11   3   3  418.43    4.90   0
 -11  -3   3  414.31    4.40   0
  11   3  -3  451.89    5.16   0
  11  -3  -3  424.20    4.91   0
  10  -3  -3  227.19    4.52   0
 -10   3   3  235.41    4.51   0
 -10  -3   3  219.24    4.22   0
  10   3  -3  234.69    4.18   0
   9  -3  -3   -3.90    3.59   0
  -9  -3   3    3.39    3.33   0
   9   3  -3    4.52    3.39   0
  -9   3   3    3.03    2.38   0
  -8  -3   3  367.91    5.20   0
   8  -3  -3  404.16    5.24   0
  -8   3   3  416.97    5.19   0
   8   3  -3  369.61    5.15   0
   7   3  -3 1439.70    8.91   0
   7  -3  -3 1356.05    8.13   0
  -7  -3   3 1369.97    9.31   0
  -7   3   3 1397.40    8.04   0
  -6   3   3 4182.67   13.08   0
  -6  -3   3 3975.48   15.10   0
   6  -3  -3 4105.20   13.39   0
   6   3  -3 4307.52   15.17   0
   5  -3  -3 3042.12   12.01   0
   5   3  -3 3040.64   13.49   0
  -5   3   3 3098.21   11.92   0
  -5  -3   3 2842.17   13.39   0
   5   3  -3 3118.87   14.25   0
  -4  -3   3  917.66    9.10   0
   4   3  -3  960.77    9.08   0
   4  -3  -3  993.20    7.29   0
   4   3  -3  955.51    9.24   0
  -4   3   3 1038.85    7.95   0
  -3  -3   3 3099.72   16.59   0
   3  -3  -3 3172.30   13.53   0
   3   3  -3 3138.84   16.68   0
  -3  -3   3 3107.51   17.92   0
   2   3  -3 2905.91   17.58   0
  -2  -3   3 2945.70   17.53   0
   2   3  -3 2812.71   19.41   0
   2  -3  -3 2818.22   13.31   0
  -2  -3   3 2743.02   19.15   0
   1  -3  -3   17.42    5.94   0
  -1  -3   3   14.21    5.53   0
  -1  -3   3   14.10    6.83   0
  -1   3   3   18.87    4.16   0
   1   3  -3   15.40    5.80   0
  -2  -3  -3 1129.78   10.35   0
   2  -3   3 1120.53    9.83   0
  -2   3  -3 1136.39    9.84   0
   2   3   3 1020.71    7.92   0
   2  -3   3 1134.50    9.08   0
   2   3   3 1128.46   10.97   0
  -2  -3  -3 1076.36    8.70   0
   3  -3   3  518.25    6.93   0
  -3   3  -3  537.26    6.82   0
   3   3   3  542.64    6.60   0
  -3  -3  -3  565.86    8.06   0
   3   3   3  580.04    7.67   0
  -3  -3  -3  567.91    6.64   0
   4   3   3 2092.26   10.24   0
  -4  -3  -3 2147.80   10.12   0
   4   3   3 2267.04   12.06   0
   4  -3   3 2186.53   10.95   0
  -4   3  -3 2243.05   10.31   0
   5   3   3  352.33    5.76   0
  -5  -3  -3  333.02    4.40   0
  -5   3  -3  366.78    5.39   0
   5  -3   3  335.21    4.61   0
   5   3   3  332.30    5.35   0
   6   3   3  285.46    5.71   0
   6  -3   3  256.07    3.98   0
  -6  -3  -3  265.42    4.77   0
  -6   3  -3  278.55    4.75   0
   6   3   3  251.64    4.68   0
  -7   3  -3  195.78    4.32   0
   7   3   3  186.20    4.16   0
  -7  -3  -3  174.78    3.33   0
   7   3   3  194.42    5.03   0
   7  -3   3  175.91    4.47   0
   8  -3   3   38.77    3.58   0
   8   3   3   38.75    3.63   0
   8   3   3   34.67    3.45   0
  -8   3  -3   39.32    3.51   0
  -8  -3  -3   30.26    2.60   0
   9   3   3   29.65    3.40   0
   9   3   3   22.64    3.55   0
   9  -3   3   18.58    3.58   0
  -9   3  -3   19.76    2.53   0
  -9  -3  -3   25.30    3.45   0
  10   3   3  119.65    3.65   0
  10   3   3  116.75    3.74   0
 -10  -3  -3  105.55    3.67   0
  10  -3   3  138.27    3.76   0
 -10   3  -3  132.43    3.69   0
 -11  -3  -3    5.57    2.25   0
  11   3   3    8.43    2.40   0
 -11   3  -3    7.22    3.15   0
  11   3   3    9.44    3.18   0
  11  -3   3    7.86    2.26   0
  12   3   3  315.21    5.52   0
 -12   3  -3  299.14    4.48   0
  12   3   3  344.25    4.61   0
  12  -3   3  302.60    4.52   0
 -12  -3  -3  318.59    4.57   0
 -13  -3  -3  338.28    4.63   0
  13   3   3  344.81    4.78   0
 -13   3  -3  343.28    4.59   0
  13   3   3  327.90    4.78   0
  13  -3   3  320.96    4.71   0
 -14  -3  -3   60.06    2.81   0
  14   3   3   64.04    3.63   0
  14   3   3   72.16    3.60   0
 -14   3  -3   68.51    3.49   0
  14  -3   3   72.03    3.43   0
 -15  -3  -3   21.08    3.36   0
 -15   3  -3   24.37    3.35   0
  15   3   3   28.16    3.31   0
  15  -3   3   30.59    3.35   0
  15   3   3   29.35    3.39   0
  16   4  -3    4.51    3.08   0
 -16   4   3    7.75    3.06   0
 -16  -4   3    4.12    3.16   0
  16  -4  -3    3.17    3.04   0
 -15   4   3   43.09    3.32   0
  15   4  -3   41.17    3.44   0
  15  -4  -3   44.34    3.36   0
 -15  -4   3   41.39    2.64   0
 -14   4   3  182.04    3.89   0
 -14  -4   3  203.79    4.13   0
  14   4  -3  205.21    4.09   0
  14  -4  -3  175.99    4.16   0
 -13   4   3   15.99    2.34   0
  13   4  -3   19.27    3.24   0
 -13  -4   3   14.35    3.26   0
  13  -4  -3   15.81    3.17   0
  12  -4  -3   75.70    3.58   0
  12   4  -3   67.83    3.53   0
 -12  -4   3   70.75    3.43   0
 -12   4   3   66.39    2.72   0
 -11  -4   3  623.79    5.71   0
  11   4  -3  644.60    5.74   0
  11  -4  -3  601.91    4.93   0
 -11   4   3  635.20    5.65   0
 -10   4   3   76.99    3.78   0
 -10  -4   3   87.70    3.78   0
  10   4  -3   88.91    3.75   0
  10  -4  -3   74.28    3.75   0
  -9  -4   3  304.17    4.67   0
   9   4  -3  323.45    4.70   0
   9  -4  -3  342.91    4.98   0
  -9   4   3  354.33    4.83   0
  -8  -4   3  155.50    4.32   0
   8   4  -3  158.88    4.29   0
   8  -4  -3  147.61    3.36   0
  -8   4   3  144.90    3.22   0
   7   4  -3   24.42    3.71   0
   7   4  -3   28.81    4.36   0
  -7   4   3   25.93    3.51   0
  -7  -4   3   22.14    3.70   0
   7  -4  -3   24.06    2.72   0
   6   4  -3  133.88    4.39   0
  -6  -4   3  126.17    4.51   0
   6   4  -3  133.81    5.21   0
   6  -4  -3  141.91    4.49   0
  -6   4   3  161.11    4.48   0
   5   4  -3  172.95    4.92   0
   5  -4  -3  205.94    4.86   0
  -5   4   3  211.45    4.79   0
  -5  -4   3  161.07    5.00   0
   5   4  -3  175.29    5.62   0
  -4  -4   3  466.94    6.70   0
   4   4  -3  498.31    8.00   0
   4   4  -3  476.27    6.65   0
   4  -4  -3  445.11    5.16   0
  -3  -4   3   88.11    6.16   0
   3  -4  -3   76.68    3.44   0
   3   4  -3   84.62    5.96   0
  -3  -4   3   90.90    5.79   0
   3   4  -3   80.41    5.05   0
   2  -4  -3  173.20    5.40   0
   2   4  -3  155.14    6.99   0
  -2  -4   3  140.67    5.67   0
   2   4  -3  161.17    6.98   0
  -2  -4   3  152.30    6.67   0
   1   4  -3 2414.30   15.77   0
  -1  -4   3 2310.76   15.16   0
   1  -4  -3 2447.66   12.78   0
  -1  -4   3 2468.81   15.80   0
   1  -4   3 5589.14   18.61   0
   3   4   3    3.95    5.14   0
   3  -4   3    6.96    4.12   0
  -3  -4  -3    5.21    4.08   0
  -3   4  -3    9.66    4.20   0
   3   4   3    4.39    2.94   0
  -3  -4  -3    6.63    4.14   0
   4  -4   3    1.76    4.16   0
  -4   4  -3   -1.24    4.09   0
  -4  -4  -3    5.84    4.10   0
   4   4   3    6.04    3.95   0
   4   4   3    7.56    4.20   0
  -6   4  -3  524.33    5.69   0
  -6  -4  -3  453.11    5.16   0
   6   4   3  457.24    4.66   0
   6   4   3  490.97    5.93   0
   6  -4   3  480.68    5.68   0
  -7   4  -3 1044.96    6.92   0
  -7  -4  -3  996.06    6.75   0
   7   4   3  991.80    6.70   0
   7   4   3 1121.29    8.28   0
   7  -4   3  946.90    6.32   0
  -8  -4  -3    0.09    3.34   0
  -8   4  -3    1.81    2.51   0
   8  -4   3    1.17    2.40   0
   8   4   3   -1.37    3.36   0
   8   4   3   -0.91    2.39   0
   9   4   3 1189.64    6.36   0
   9  -4   3 1148.96    6.89   0
  -9   4  -3 1125.02    6.38   0
   9   4   3 1316.96    8.64   0
  -9  -4  -3 1165.30    7.00   0
  10   4   3    2.98    3.29   0
 -10  -4  -3    8.10    3.18   0
  10   4   3    2.12    3.20   0
 -10   4  -3    6.13    3.15   0
  10  -4   3    7.39    3.16   0
  11   4   3  558.21    5.27   0
  11  -4   3  533.21    5.23   0
  11   4   3  522.86    5.65   0
 -11  -4  -3  516.01    5.22   0
 -11   4  -3  515.96    5.24   0
  12   4   3   50.53    3.52   0
 -12  -4  -3   53.55    3.46   0
  12   4   3   47.59    4.21   0
  12  -4   3   38.36    2.49   0
 -12   4  -3   37.45    3.31   0
  13   4   3  263.43    4.31   0
 -13  -4  -3  244.49    4.20   0
  13   4   3  235.79    4.46   0
  13  -4   3  229.17    4.27   0
 -13   4  -3  239.48    4.28   0
  14  -4   3   29.34    3.24   0
  14   4   3   29.11    4.00   0
  14   4   3   23.77    2.38   0
 -14  -4  -3   21.75    3.31   0
 -14   4  -3   16.73    3.11   0
 -15  -4  -3   62.60    2.77   0
 -15   4  -3   61.95    3.49   0
  15   4   3   59.32    3.70   0
  15  -4   3   70.17    3.40   0
  15   4   3   71.84    3.59   0
 -15  -5   3    0.21    3.08   0
 -15   5   3   -3.06    3.08   0
  15   5  -3    0.57    3.75   0
  15  -5  -3    2.36    3.08   0
  15   5  -3    4.00    3.09   0
  14   5  -3    3.76    3.17   0
  14   5  -3    6.67    3.21   0
 -14  -5   3   -4.03    3.08   0
 -14   5   3   12.08    3.06   0
  14  -5  -3    4.55    3.05   0
 -13   5   3   48.43    3.28   0
  13   5  -3   54.73    3.40   0
 -13  -5   3   49.08    3.59   0
  13  -5  -3   54.36    3.41   0
  12  -5  -3    0.21    3.24   0
 -12  -5   3    2.83    3.17   0
 -12   5   3   -1.39    3.17   0
  12   5  -3    0.32    3.02   0
  11  -5  -3   51.42    3.66   0
 -11   5   3   45.70    3.60   0
  11   5  -3   35.58    3.75   0
 -11  -5   3   32.87    3.78   0
  10  -5  -3  290.35    4.61   0
 -10  -5   3  271.60    4.53   0
  10   5  -3  281.37    4.58   0
 -10   5   3  291.00    4.49   0
  10   5  -3  287.77    4.84   0
  -9  -5   3  141.87    4.14   0
  -9   5   3  155.12    4.07   0
   9  -5  -3  144.95    4.16   0
   9   5  -3  153.26    4.36   0
   9   5  -3  143.33    4.08   0
  -8   5   3  556.58    5.49   0
  -8  -5   3  461.60    5.50   0
   8   5  -3  498.05    5.51   0
   8  -5  -3  501.00    5.62   0
   8   5  -3  530.59    6.94   0
  -7   5   3    9.48    3.40   0
   7   5  -3    7.22    4.14   0
   7   5  -3    5.82    4.31   0
  -7  -5   3    2.83    3.47   0
   7  -5  -3    6.10    2.43   0
   6   5  -3    2.75    3.56   0
   6  -5  -3    5.71    2.68   0
  -6   5   3    7.41    3.58   0
   6   5  -3    1.97    4.22   0
  -6  -5   3    1.86    3.58   0
   5   5  -3 2216.10   13.96   0
  -5  -5   3 2019.83   11.13   0
   5   5  -3 2150.14   11.05   0
   5  -5  -3 2174.82    9.53   0
   4  -5  -3 5662.22   14.99   0
  -3  -5   3 1867.61   14.78   0
   3  -5  -3 2042.01    9.87   0
  -3  -5   3 1822.68   11.22   0
   3   5  -3 1919.28   11.75   0
   3   5  -3 1946.82   15.50   0
   2   5  -3   66.19    5.73   0
   2   5  -3   61.72    4.57   0
  -2  -5   3   59.75    4.26   0
   2  -5  -3   51.36    4.48   0
  -2  -5   3   67.34    5.35   0
   1  -5  -3   47.88    4.40   0
  -1  -5   3   58.97    4.46   0
  -1  -5   3   63.13    5.50   0
   1  -5  -3   47.38    4.63   0
   1   5  -3   59.09    5.72   0
  -2  -5  -3 5651.30   15.43   0
   2   5   3 5654.78   15.65   0
   3   5   3 1032.84    9.57   0
  -3   5  -3  974.91    7.61   0
  -3  -5  -3  990.27    9.67   0
  -3  -5  -3  999.56    7.23   0
   3  -5   3  966.46    7.65   0
   3   5   3  979.62    7.39   0
  -4  -5  -3 4750.81   13.44   0
  -4   5  -3 4871.10   14.41   0
   4   5   3 4669.76   13.61   0
   4  -5   3 4542.12   14.38   0
  -5  -5  -3 1812.22    8.71   0
   5   5   3 1730.53    8.84   0
  -5   5  -3 1735.41    8.38   0
   5   5   3 1886.05   11.35   0
   5  -5   3 1694.49    9.29   0
   6  -5   3  293.66    4.14   0
  -6  -5  -3  320.52    4.61   0
   6   5   3  347.15    5.53   0
  -6   5  -3  332.34    4.84   0
   6   5   3  303.33    4.75   0
   7   5   3 1090.95    8.16   0
  -7   5  -3 1041.24    6.34   0
   7  -5   3 1032.45    7.07   0
  -7  -5  -3  980.11    6.17   0
   7   5   3 1005.46    6.73   0
   8   5   3    1.01    3.44   0
   8   5   3    5.98    3.39   0
   8  -5   3    3.46    2.53   0
  -8  -5  -3   11.27    3.42   0
  -8   5  -3    5.53    3.46   0
  -9   5  -3   39.14    3.44   0
   9  -5   3   36.56    2.59   0
  -9  -5  -3   39.18    2.54   0
   9   5   3   40.20    3.45   0
   9   5   3   43.61    3.71   0
  10   5   3    1.03    2.23   0
 -10  -5  -3    4.12    3.08   0
  10  -5   3   -1.11    3.25   0
  10   5   3    4.37    3.17   0
 -10   5  -3    6.65    3.20   0
  11   5   3   28.35    3.08   0
 -11  -5  -3   22.61    3.29   0
  11  -5   3   25.57    3.45   0
 -11   5  -3   25.92    3.11   0
  11   5   3   25.82    3.35   0
 -12   5  -3   53.00    3.29   0
 -12  -5  -3   57.47    3.46   0
  12   5   3   58.33    3.60   0
  12   5   3   67.28    3.49   0
  12  -5   3   54.04    2.55   0
  13   5   3   11.42    3.20   0
 -13   5  -3    7.11    3.11   0
  13   5   3    8.18    3.21   0
 -13  -5  -3    8.47    3.14   0
  13  -5   3   11.73    3.18   0
 -14  -5  -3   13.87    3.16   0
 -14   5  -3    8.55    3.11   0
  14   5   3    7.03    3.91   0
  14   5   3   14.84    3.10   0
  14  -5   3    7.12    3.05   0
 -15  -5  -3    3.64    3.15   0
  15   5   3    4.81    3.09   0
  15  -5   3    3.84    3.03   0
  15   5   3    2.52    3.12   0
 -15   5  -3    1.01    2.93   0
  15   6  -3   -0.52    3.76   0
  15   6  -3    0.93    3.05   0
 -15  -6   3    2.69    3.20   0
 -15   6   3   -0.38    2.21   0
  15  -6  -3    2.92    2.08   0
  14  -6  -3   10.75    2.33   0
  14   6  -3    6.52    3.14   0
 -14  -6   3    8.17    2.30   0
 -14   6   3    7.62    3.06   0
  14   6  -3    7.81    2.27   0
  13   6  -3  131.23    4.65   0
 -13  -6   3  125.99    3.80   0
  13  -6  -3  142.80    3.95   0
  13   6  -3  130.79    3.73   0
 -13   6   3  128.99    3.89   0
 -12   6   3  211.43    3.41   0
  12  -6  -3  209.46    4.12   0
  12   6  -3  229.30    4.42   0
  12   6  -3  230.10    5.20   0
 -12  -6   3  223.25    4.35   0
 -11   6   3  281.60    4.65   0
  11   6  -3  330.33    4.90   0
  11  -6  -3  268.04    4.70   0
 -11  -6   3  304.06    4.71   0
  11   6  -3  306.04    5.31   0
 -10   6   3   74.86    3.56   0
  10   6  -3   56.16    3.85   0
  10  -6  -3   72.35    3.62   0
 -10  -6   3   51.81    3.70   0
  10   6  -3   53.83    3.73   0
   9  -6  -3  231.39    4.36   0
   9   6  -3  237.31    5.32   0
   9   6  -3  211.02    4.36   0
  -9  -6   3  217.22    4.43   0
  -9   6   3  235.12    3.70   0
   8   6  -3  405.00    6.61   0
   8  -6  -3  338.98    4.99   0
  -8  -6   3  360.76    5.26   0
   8   6  -3  364.08    5.26   0
  -8   6   3  366.39    4.17   0
  -7  -6   3    9.13    3.46   0
   7   6  -3   11.24    4.30   0
  -7   6   3   20.71    3.71   0
   7  -6  -3   21.66    3.70   0
   7   6  -3   10.74    3.55   0
   6   6  -3  952.82    9.97   0
   6   6  -3  965.37    7.28   0
   6  -6  -3  919.48    6.50   0
  -6  -6   3  854.35    7.20   0
  -5  -6   3  157.41    4.53   0
   5   6  -3  173.09    4.43   0
   5   6  -3  170.29    6.74   0
   5  -6  -3  147.41    4.32   0
  -4  -6   3  570.83    6.63   0
   4   6  -3  597.81   10.13   0
   4   6  -3  594.50    6.69   0
   4  -6  -3  590.68    5.86   0
   3   6  -3  671.80   10.65   0
  -3  -6   3  637.24    7.37   0
   3  -6  -3  712.84    6.30   0
  -3  -6   3  651.19   10.52   0
   3   6  -3  661.93    7.47   0
  -2  -6   3  126.08    5.00   0
   2   6  -3  120.07    5.63   0
   2  -6  -3  112.19    4.43   0
  -2  -6   3  125.11    5.46   0
  -1  -6   3  305.59    6.23   0
   1  -6  -3  293.04    6.24   0
   1  -6  -3  295.23    5.19   0
  -1  -6   3  304.73    5.91   0
   0  -6  -3 1310.71   10.10   0
   0  -6   3 1394.88   10.31   0
   0  -6  -3 1276.40    8.05   0
   1  -6   3 1434.74    9.63   0
  -1  -6  -3 1705.98   12.12   0
   1   6   3 1686.66    9.02   0
   1  -6   3 1460.66    9.28   0
  -1  -6  -3 1683.37    8.86   0
   1   6   3 1711.00   12.28   0
  -2  -6  -3 5859.14   14.98   0
   2   6   3 5878.98   15.20   0
  -3  -6  -3 2260.74    9.54   0
  -3  -6  -3 2331.98   14.44   0
  -3   6  -3 2430.54   10.58   0
   3   6   3 2302.62   14.50   0
   3   6   3 2202.36    9.18   0
   3  -6   3 2237.90   10.43   0
  -4   6  -3 1050.26    7.34   0
  -4  -6  -3  942.75    6.16   0
   4   6   3  949.04    9.87   0
   4   6   3  894.34    6.17   0
   4  -6   3  968.87    6.85   0
   5   6   3   25.81    3.66   0
  -5  -6  -3   20.46    3.63   0
   5  -6   3   27.95    3.86   0
  -5   6  -3   32.95    3.77   0
   5   6   3   23.43    3.75   0
  -6   6  -3   20.66    3.58   0
   6  -6   3   11.99    3.52   0
  -6  -6  -3   13.45    2.50   0
   6   6   3   11.86    4.29   0
   6   6   3   16.60    3.48   0
  -7  -6  -3 1428.52    7.94   0
   7  -6   3 1479.68    8.15   0
   7   6   3 1595.50   10.65   0
  -7   6  -3 1545.51    8.08   0
   7   6   3 1450.31    7.93   0
   8   6   3   74.06    3.73   0
   8   6   3   75.72    3.92   0
  -8   6  -3   85.40    3.84   0
  -8  -6  -3   68.24    3.73   0
   8  -6   3   86.37    3.93   0
   9   6   3  174.04    3.91   0
   9  -6   3  157.91    3.92   0
   9   6   3  171.61    4.89   0
  -9   6  -3  160.58    3.88   0
  -9  -6  -3  158.42    3.82   0
  10   6   3    7.30    3.83   0
 -10   6  -3    5.20    2.19   0
  10   6   3    8.33    3.17   0
  10  -6   3   10.06    3.29   0
 -10  -6  -3   12.32    3.21   0
  11  -6   3  273.25    4.39   0
 -11  -6  -3  257.82    4.21   0
 -11   6  -3  259.76    4.22   0
  11   6   3  246.90    5.29   0
  11   6   3  273.04    4.29   0
 -12   6  -3   24.32    2.21   0
  12   6   3   25.02    3.29   0
  12   6   3   25.44    3.29   0
  12  -6   3   21.41    3.15   0
 -12  -6  -3   17.82    3.26   0
  13  -6   3   50.93    2.50   0
 -13  -6  -3   53.86    3.45   0
  13   6   3   51.54    2.58   0
  13   6   3   58.09    3.48   0
 -13   6  -3   49.36    3.29   0
  14   6   3   28.76    3.34   0
 -14   6  -3   20.30    3.17   0
 -14  -6  -3   20.99    3.18   0
  14   6   3   23.01    3.23   0
  14  -6   3   23.45    3.32   0
  15   6   3   35.64    3.51   0
 -15  -6  -3   33.09    3.57   0
  15  -6   3   44.67    3.31   0
 -15   6  -3   37.80    3.33   0
  15   6   3   45.04    3.53   0
 -15   7   3   61.52    3.80   0
  15  -7  -3   78.74    3.69   0
  15   7  -3   92.27    3.74   0
 -15  -7   3   80.42    3.81   0
  15   7  -3   73.21    3.89   0
  14   7  -3   -0.42    3.73   0
 -14   7   3    1.93    3.10   0
  14  -7  -3    2.96    3.13   0
 -14  -7   3    5.26    3.06   0
  14   7  -3    4.31    3.03   0
  13   7  -3   14.22    3.09   0
 -13   7   3    8.56    2.25   0
  13   7  -3   13.63    3.99   0
  13  -7  -3    5.47    3.23   0
 -13  -7   3   15.63    3.14   0
  12   7  -3   15.50    3.23   0
 -12  -7   3    8.79    3.20   0
  12  -7  -3   12.74    3.30   0
  12   7  -3   18.12    3.35   0
 -12   7   3    6.34    3.12   0
 -11   7   3  698.12    6.06   0
  11  -7  -3  702.41    5.89   0
 -11  -7   3  692.76    6.19   0
  11   7  -3  729.86    7.30   0
  11   7  -3  730.36    6.24   0
 -10   7   3  380.64    4.80   0
  10   7  -3  382.58    5.95   0
  10  -7  -3  357.38    4.82   0
 -10  -7   3  360.11    5.08   0
  10   7  -3  372.01    5.67   0
   9   7  -3  589.05    7.69   0
   9   7  -3  537.49    5.62   0
  -9  -7   3  530.17    5.53   0
   9  -7  -3  531.61    5.54   0
  -9   7   3  570.16    5.35   0
  -8   7   3    3.15    2.31   0
   8   7  -3    3.23    4.04   0
   8   7  -3    0.77    3.27   0
   8  -7  -3    3.21    3.43   0
  -8  -7   3    2.97    3.21   0
   7  -7  -3  946.62    6.08   0
   7   7  -3 1020.81   10.31   0
  -7  -7   3  936.35    7.31   0
   7   7  -3 1009.03    7.81   0
   6   7  -3   44.57    5.46   0
   6   7  -3   41.52    3.68   0
  -6  -7   3   44.01    3.71   0
   6  -7  -3   59.07    3.81   0
   5   7  -3   94.20    6.28   0
  -5  -7   3   91.24    4.06   0
   5  -7  -3   95.42    2.89   0
   5   7  -3   93.56    3.86   0
  -4  -7   3    0.16    4.52   0
   4   7  -3    2.66    6.35   0
   4  -7  -3    5.51    2.35   0
   4   7  -3    2.79    3.69   0
  -3  -7   3  687.81   11.63   0
  -3  -7   3  691.74    6.78   0
   3  -7  -3  698.70    6.02   0
   3   7  -3  677.64    6.70   0
   2  -7  -3   33.64    3.99   0
  -2  -7   3   41.05    4.77   0
  -2  -7   3   42.60    3.93   0
   1  -7  -3  958.65    7.96   0
  -1  -7   3  945.11    9.73   0
  -1  -7   3  912.11    7.45   0
   1  -7  -3  962.13    6.71   0
   0  -7  -3   46.83    4.23   0
   0  -7   3   50.75    4.91   0
   0  -7  -3   49.69    4.15   0
   1  -7   3  146.45    4.42   0
  -1  -7  -3  147.43    5.48   0
  -1  -7  -3  149.38    4.32   0
   1  -7   3  144.29    4.61   0
   1   7   3  143.78    3.40   0
   2   7   3 1647.08   12.30   0
  -2  -7  -3 1690.09   12.32   0
   2  -7   3 1626.56    8.84   0
  -2  -7  -3 1612.49    8.31   0
   2   7   3 1603.84    8.20   0
  -3  -7  -3   43.25    3.72   0
   3   7   3   41.27    3.86   0
   3   7   3   44.98    5.20   0
   3  -7   3   35.56    3.93   0
  -3  -7  -3   45.24    5.01   0
   4   7   3  360.19    7.39   0
  -4   7  -3  384.88    5.12   0
   4  -7   3  347.50    5.15   0
   4   7   3  341.17    4.18   0
  -4  -7  -3  342.15    4.10   0
   5  -7   3 1825.62    8.78   0
   5   7   3 1881.17    8.74   0
  -5   7  -3 1879.79    8.22   0
   5   7   3 2000.84   13.74   0
  -5  -7  -3 1924.18    8.66   0
   6   7   3 2159.04   13.75   0
   6  -7   3 2069.55    9.33   0
   6   7   3 2072.05    9.09   0
  -6   7  -3 2129.27    8.72   0
  -6  -7  -3 2052.62    9.08   0
  -7   7  -3  196.82    4.48   0
   7  -7   3  182.42    4.54   0
   7   7   3  208.68    4.50   0
   7   7   3  223.56    5.66   0
  -7  -7  -3  211.16    4.40   0
   8   7   3  430.61    6.51   0
   8  -7   3  390.60    5.11   0
  -8   7  -3  385.47    4.33   0
  -8  -7  -3  392.37    4.98   0
   8   7   3  403.17    4.26   0
   9   7   3  124.61    4.27   0
  -9  -7  -3  117.32    3.68   0
  -9   7  -3  112.89    3.64   0
   9  -7   3  105.45    3.71   0
   9   7   3  114.85    3.69   0
  10  -7   3   -0.68    2.40   0
  10   7   3    1.19    3.15   0
  10   7   3    6.08    4.18   0
 -10  -7  -3    1.47    3.17   0
 -10   7  -3    2.30    3.30   0
  11   7   3   -2.21    3.84   0
 -11   7  -3    2.07    3.02   0
  11   7   3    4.11    3.15   0
 -11  -7  -3    5.27    3.15   0
  11  -7   3    1.99    2.18   0
  12   7   3   86.01    4.51   0
  12   7   3   90.97    3.73   0
 -12   7  -3   87.09    3.54   0
  12  -7   3   75.94    3.53   0
 -12  -7  -3   84.88    3.55   0
  13   7   3    9.85    3.28   0
 -13   7  -3    7.65    3.09   0
  13  -7   3    7.27    3.15   0
 -13  -7  -3    5.53    3.12   0
  13   7   3    8.68    3.36   0
  14  -7   3   27.62    3.19   0
 -14   7  -3   30.32    3.25   0
  14   7   3   29.31    3.39   0
  14   7   3   25.38    3.27   0
 -14  -7  -3   24.13    2.38   0
  14   8  -3    7.73    3.07   0
  14  -8  -3   -2.25    3.16   0
 -14  -8   3    6.51    2.29   0
 -14   8   3    2.53    3.08   0
  14   8  -3    1.39    3.68   0
  13  -8  -3    4.52    3.20   0
  13   8  -3   -0.41    3.75   0
  13   8  -3   -0.66    2.95   0
 -13   8   3    6.65    3.16   0
 -13  -8   3   -5.01    2.97   0
  12   8  -3   17.66    3.94   0
  12  -8  -3   10.08    3.27   0
 -12  -8   3   22.60    3.10   0
  12   8  -3   17.91    3.16   0
 -12   8   3   12.37    3.17   0
  11  -8  -3  113.46    3.87   0
 -11  -8   3  108.03    3.87   0
  11   8  -3  118.78    4.92   0
  11   8  -3  118.50    3.93   0
 -11   8   3  102.03    3.77   0
 -10   8   3   27.04    3.45   0
  10   8  -3   33.45    4.37   0
  10   8  -3   37.84    3.65   0
  10  -8  -3   35.60    3.46   0
 -10  -8   3   25.49    3.65   0
   9   8  -3   -0.08    3.39   0
  -9  -8   3    4.06    3.23   0
   9  -8  -3    6.47    3.32   0
   9   8  -3    2.69    4.84   0
   8   8  -3   35.15    3.51   0
  -8  -8   3   34.80    3.57   0
   8  -8  -3   48.65    2.66   0
   8   8  -3   42.70    5.13   0
   7  -8  -3  276.41    4.52   0
  -7  -8   3  268.32    4.79   0
   7   8  -3  295.39    5.30   0
   7   8  -3  300.24    7.94   0
   6   8  -3  582.59    6.05   0
   6   8  -3  594.18   11.94   0
  -6  -8   3  553.17    6.69   0
   6  -8  -3  567.22    5.37   0
   5  -8  -3   91.09    3.77   0
   5   8  -3  114.97   10.59   0
  -5  -8   3  118.64    4.09   0
   5   8  -3  127.07    4.14   0
   4   8  -3 2021.04    9.88   0
  -4  -8   3 1956.70    9.78   0
   4  -8  -3 2236.42    8.84   0
  -3  -8   3 1213.00   16.40   0
  -3  -8   3 1169.82    7.69   0
   2  -8  -3 1274.80    8.25   0
  -2  -8   3 1253.04   13.02   0
  -2  -8   3 1239.68    7.96   0
   1  -8  -3   70.59    3.88   0
   1  -8  -3   62.35    4.15   0
  -1  -8   3  108.10    5.59   0
  -1  -8   3  115.81    4.24   0
   0  -8   3 2389.21   10.52   0
   0  -8   3 2271.76   12.81   0
   0  -8  -3 2546.35    9.53   0
   0  -8  -3 2622.16   13.09   0
   1  -8   3 2038.65    9.59   0
  -1  -8  -3 2087.52   12.62   0
  -1  -8  -3 1976.18    8.10   0
   1  -8   3 1918.29   10.39   0
  -2  -8  -3  174.67    4.19   0
  -2  -8  -3  177.77    5.95   0
   2   8   3  172.74    4.21   0
   2  -8   3  192.02    4.35   0
  -3  -8  -3   21.28    4.90   0
   3   8   3   17.69    4.78   0
   3   8   3   16.53    2.64   0
  -3  -8  -3   18.58    2.63   0
   3  -8   3   24.02    3.70   0
  -4  -8  -3 2716.37   10.02   0
   4   8   3 2763.26   10.14   0
   4  -8   3 2697.70   10.25   0
   4   8   3 2872.56   18.32   0
  -5   8  -3    1.72    3.52   0
   5   8   3    2.55    4.44   0
   5   8   3    3.21    2.47   0
   5  -8   3    0.43    3.47   0
  -5  -8  -3    3.35    3.51   0
   6   8   3   99.16    5.62   0
  -6  -8  -3   97.61    3.93   0
   6  -8   3   83.11    3.89   0
  -6   8  -3   92.05    3.02   0
   6   8   3   89.61    3.91   0
   7   8   3  572.37    4.90   0
   7  -8   3  558.72    5.80   0
   7   8   3  632.43    8.51   0
  -7  -8  -3  581.87    5.40   0
  -7   8  -3  601.02    5.74   0
   8   8   3  233.06    4.21   0
  -8  -8  -3  229.02    4.27   0
   8  -8   3  248.67    4.40   0
  -8   8  -3  251.20    4.37   0
   8   8   3  247.00    5.99   0
   9   8   3   12.01    3.18   0
   9   8   3    7.46    4.05   0
   9  -8   3    7.12    3.33   0
  -9  -8  -3   10.43    3.14   0
  -9   8  -3   11.49    3.18   0
  10  -8   3    5.09    3.25   0
 -10  -8  -3    6.20    3.14   0
 -10   8  -3    2.07    3.02   0
  10   8   3    8.58    3.76   0
  10   8   3    1.18    3.19   0
  11  -8   3    0.60    3.05   0
 -11   8  -3    6.37    3.05   0
  11   8   3    4.46    2.97   0
 -11  -8  -3    1.56    3.10   0
  11   8   3    4.02    3.16   0
 -12   8  -3   22.75    3.13   0
 -12  -8  -3   19.53    2.35   0
  12   8   3   23.11    4.12   0
  12  -8   3   22.03    3.18   0
  12   8   3   24.08    2.29   0
 -13  -8  -3   30.46    3.41   0
  13  -8   3   31.19    3.23   0
  13   8   3   26.09    3.12   0
  13   8   3   26.41    4.10   0
 -13   8  -3   25.06    3.21   0
 -14  -8  -3    5.43    3.10   0
  14   8   3    0.77    3.33   0
  14   8   3    8.70    3.14   0
 -14   8  -3    8.58    3.16   0
  14  -8   3    7.98    3.04   0
  14   9  -3   28.44    3.21   0
 -14  -9   3   29.37    3.29   0
 -14   9   3   29.95    3.34   0
  14   9  -3   22.06    4.21   0
  14  -9  -3   29.06    3.29   0
  13  -9  -3   68.08    3.65   0
  13   9  -3   80.34    3.67   0
 -13  -9   3   73.89    3.64   0
  13   9  -3   75.95    4.64   0
 -12  -9   3   91.96    3.69   0
  12   9  -3   95.38    5.32   0
  12   9  -3   93.63    3.66   0
  12  -9  -3  101.96    3.79   0
  11   9  -3    1.13    3.11   0
 -11  -9   3    2.27    3.20   0
  11   9  -3    1.10    4.58   0
  11  -9  -3    0.39    2.18   0
  10   9  -3    1.32    4.28   0
  10  -9  -3   -1.19    2.28   0
 -10  -9   3    1.86    3.13   0
  10   9  -3   -1.00    3.18   0
   9  -9  -3   -5.83    3.30   0
   9   9  -3    0.37    3.32   0
  -9  -9   3   -0.98    3.42   0
   9   9  -3    0.92    4.42   0
   8  -9  -3  431.95    4.90   0
   8   9  -3  446.25   11.06   0
  -8  -9   3  397.93    5.29   0
   8   9  -3  436.48    5.18   0
  -7  -9   3  297.75    4.72   0
   7  -9  -3  287.12    4.33   0
   7   9  -3  309.35    4.86   0
  -6  -9   3  172.12    4.40   0
   6  -9  -3  216.37    3.48   0
   6   9  -3  194.55    4.44   0
   5  -9  -3  445.11    5.04   0
  -5  -9   3  435.78    5.48   0
   5   9  -3  434.52    5.54   0
   4  -9  -3  161.75    3.95   0
   4   9  -3  145.02    4.17   0
  -4  -9   3  144.71    4.30   0
  -3  -9   3  125.50    9.43   0
   3  -9  -3  102.20    4.03   0
  -3  -9   3  126.66    4.00   0
  -2  -9   3    3.38    5.23   0
  -2  -9   3    8.93    3.34   0
   2  -9  -3   10.56    3.59   0
  -1  -9   3 1225.39    7.58   0
  -1  -9   3 1230.11   10.99   0
   1  -9  -3 1222.05    8.37   0
   1  -9  -3 1225.37    6.85   0
   0  -9  -3   25.61    4.48   0
   0  -9   3   16.87    4.28   0
   0  -9   3   20.05    3.53   0
   0  -9  -3   22.66    2.46   0
   1  -9   3   25.56    3.60   0
   1  -9   3   24.89    4.27   0
  -1  -9  -3   31.68    4.65   0
  -1  -9  -3   31.15    3.52   0
   2  -9   3  480.05    5.29   0
  -2  -9  -3  481.56    5.18   0
  -2  -9  -3  496.86    7.86   0
   2   9   3  490.90    5.19   0
  -3  -9  -3   75.91    3.90   0
   3   9   3   82.92    3.94   0
  -3  -9  -3   75.41    5.98   0
   3  -9   3   91.40    3.89   0
  -4  -9  -3 1154.19    6.98   0
   4  -9   3 1101.62    7.00   0
   4   9   3 1179.63    7.16   0
   4   9   3 1201.21   12.66   0
  -5  -9  -3  229.65    4.39   0
   5  -9   3  240.01    4.50   0
   5   9   3  223.26    4.41   0
   5   9   3  231.48    7.02   0
   6   9   3    3.05    4.79   0
  -6  -9  -3    0.38    2.35   0
   6   9   3    3.74    3.30   0
   6  -9   3    5.64    3.54   0
   7   9   3   46.19    5.22   0
  -7  -9  -3   48.08    3.62   0
   7  -9   3   44.65    3.75   0
  -7   9  -3   47.93    3.64   0
   7   9   3   44.25    3.57   0
  -8   9  -3  699.15    5.81   0
   8   9   3  740.96    9.40   0
   8  -9   3  692.62    5.80   0
  -8  -9  -3  657.96    5.65   0
   8   9   3  706.24    5.69   0
   9   9   3   17.25    3.37   0
   9  -9   3   22.27    2.45   0
   9   9   3   17.59    3.89   0
  -9   9  -3   25.20    3.40   0
  -9  -9  -3   18.14    3.40   0
 -10  -9  -3   96.64    3.52   0
  10   9   3  104.86    4.69   0
  10   9   3   95.10    2.80   0
 -10   9  -3   93.41    3.60   0
  10  -9   3  102.96    3.64   0
 -11   9  -3   32.19    3.26   0
  11  -9   3   32.16    3.31   0
  11   9   3   32.32    4.27   0
 -11  -9  -3   34.58    3.26   0
  11   9   3   35.81    3.20   0
  12  -9   3  112.49    3.90   0
  12   9   3  115.47    3.73   0
  12   9   3  111.40    4.91   0
 -12  -9  -3  106.33    2.94   0
 -12   9  -3  107.91    2.84   0
  13  -9   3    1.82    3.16   0
 -13   9  -3   -2.40    3.06   0
  13   9   3    0.64    3.99   0
  13   9   3    1.09    2.22   0
 -13  -9  -3    2.47    3.09   0
  14   9   3   19.19    3.38   0
  14  -9   3   13.89    3.07   0
  14   9   3   14.83    3.19   0
 -14   9  -3    5.04    3.03   0
 -14  -9  -3   10.73    2.32   0
  13  10  -3    1.87    4.45   0
  13 -10  -3   -0.50    3.08   0
  13  10  -3    1.66    4.48   0
 -13 -10   3    0.16    3.12   0
  13  10  -3   -2.25    3.14   0
  12  10  -3   21.13    3.23   0
  12  10  -3   21.52    4.73   0
  12  10  -3   17.53    4.78   0
  12 -10  -3   12.13    2.50   0
 -12 -10   3   21.00    3.33   0
  11  10  -3   38.13    5.45   0
 -11 -10   3   38.68    3.38   0
  11  10  -3   40.97    5.49   0
  11 -10  -3   22.51    3.24   0
  11  10  -3   43.73    3.29   0
  10  10  -3    4.71    3.16   0
  10  10  -3    4.51    6.07   0
 -10 -10   3    4.46    3.16   0
  10 -10  -3   -0.77    3.05   0
  10  10  -3    3.78    6.18   0
   9  10  -3  331.77    4.71   0
   9 -10  -3  303.84    4.56   0
  -9 -10   3  290.20    4.68   0
   8 -10  -3   41.90    3.43   0
  -8 -10   3   44.24    3.62   0
   8  10  -3   39.66    3.44   0
   7  10  -3  131.81    4.06   0
   7 -10  -3  106.02    3.64   0
  -7 -10   3  121.61    3.99   0
  -6 -10   3  316.74    4.87   0
   6  10  -3  332.86    4.86   0
   6 -10  -3  357.83    4.60   0
   5  10  -3  191.26    4.51   0
   5 -10  -3  168.25    3.93   0
  -5 -10   3  187.61    4.42   0
   4 -10  -3  155.41    4.00   0
  -4 -10   3  129.83    4.18   0
   3 -10  -3    2.89    3.74   0
  -3 -10   3    6.47    3.61   0
  -2 -10   3  409.52    8.67   0
   2 -10  -3  441.54    5.71   0
   2 -10  -3  443.70    4.96   0
  -2 -10   3  410.94    5.11   0
   1 -10  -3  116.90    3.88   0
  -1 -10   3  107.89    5.33   0
   1 -10  -3  113.75    4.27   0
  -1 -10   3  108.31    3.84   0
   0 -10   3  417.95    5.09   0
   0 -10  -3  390.03    4.74   0
   0 -10  -3  399.86    6.53   0
   0 -10   3  382.55    5.87   0
   1 -10   3   59.64    3.51   0
   1 -10   3   48.73    3.89   0
  -1 -10  -3   32.58    4.61   0
  -1 -10  -3   32.86    2.53   0
   2 -10   3 1290.92    7.23   0
  -2 -10  -3 1426.70   11.80   0
  -2 -10  -3 1419.24    7.35   0
   3 -10   3   78.83    3.61   0
  -3 -10  -3   74.57    3.78   0
   3  10   3   69.70    3.77   0
  -3 -10  -3   77.59    5.44   0
   4  10   3   -2.62    3.32   0
   4 -10   3   -3.11    3.31   0
  -4 -10  -3    0.69    3.38   0
  -5 -10  -3  136.63    3.99   0
   5 -10   3  119.42    4.15   0
   5  10   3  140.22    4.18   0
   6  10   3  762.94   12.98   0
   6  10   3  749.84    5.86   0
  -6 -10  -3  737.11    5.91   0
   6 -10   3  695.65    5.93   0
   7  10   3   81.57    6.57   0
  -7 -10  -3   81.03    3.60   0
   7  10   3   66.81    3.67   0
   7 -10   3   87.02    3.67   0
  -8 -10  -3   78.38    3.73   0
   8 -10   3   96.43    3.90   0
   8  10   3   85.21    5.93   0
  -8  10  -3   89.43    2.80   0
   8  10   3   85.29    3.76   0
  -9  10  -3    4.74    3.21   0
   9  10   3    2.67    4.41   0
  -9 -10  -3    2.70    3.18   0
   9 -10   3    5.00    3.31   0
   9  10   3   -1.25    3.20   0
  10  10   3    3.89    3.07   0
 -10  10  -3    2.21    2.18   0
  10 -10   3    3.81    3.12   0
  10  10   3    4.08    4.39   0
 -10 -10  -3    3.41    3.07   0
  11 -10   3   12.71    3.11   0
  11  10   3   14.65    4.50   0
 -11 -10  -3   11.62    3.31   0
  11  10   3   12.81    3.08   0
 -11  10  -3    9.04    2.17   0
 -12  10  -3   16.32    3.19   0
  12 -10   3   11.82    3.14   0
  12  10   3   15.48    3.06   0
 -12 -10  -3   12.17    3.12   0
  12  10   3   14.42    4.46   0
  13  10   3    2.35    3.16   0
 -13  10  -3    1.65    2.21   0
  13  10   3    2.94    3.90   0
  13 -10   3    0.74    3.09   0
 -13 -10  -3    3.25    3.17   0
  13 -11  -3   13.94    3.32   0
  13  11  -3    9.50    6.09   0
  13  11  -3    9.01    6.30   0
  13  11  -3   10.70    3.28   0
 -13 -11   3   13.58    3.27   0
  12  11  -3    2.36    2.94   0
  12 -11  -3    8.69    3.14   0
 -12 -11   3    2.69    3.20   0
  11  11  -3    0.88    3.12   0
  11 -11  -3    4.62    2.23   0
 -11 -11   3   -2.67    3.18   0
 -10 -11   3   37.93    3.41   0
  10 -11  -3   37.96    2.52   0
  10  11  -3   37.82    3.25   0
   9  11  -3   19.60    3.33   0
  -9 -11   3   19.91    3.20   0
   9 -11  -3   19.56    3.12   0
   8 -11  -3    9.45    3.24   0
  -8 -11   3    9.87    3.18   0
   8  11  -3   11.89    3.23   0
   7 -11  -3  311.06    3.79   0
   7  11  -3  332.70    4.85   0
  -7 -11   3  312.72    5.08   0
  -6 -11   3   65.28    3.68   0
   6 -11  -3   64.77    2.64   0
   6  11  -3   70.98    3.62   0
  -5 -11   3    5.85    3.22   0
   5 -11  -3    3.83    2.26   0
   4 -11  -3    2.66    3.26   0
  -4 -11   3    1.60    3.39   0
   3 -11  -3  199.37    4.03   0
   3 -11  -3  204.53    5.25   0
  -3 -11   3  203.93    4.36   0
   2 -11  -3   25.44    4.68   0
  -2 -11   3   19.95    3.49   0
  -2 -11   3   21.93    5.69   0
   2 -11  -3   25.01    3.45   0
  -1 -11   3   19.34    4.84   0
  -1 -11   3   24.61    4.02   0
   1 -11  -3   17.65    3.63   0
   1 -11  -3   15.76    2.44   0
   0 -11  -3   19.09    4.23   0
   0 -11   3   19.03    3.39   0
   0 -11   3   13.58    3.51   0
   0 -11  -3   20.54    3.45   0
  -1 -11  -3  289.38    4.42   0
   1 -11   3  302.25    4.31   0
  -1 -11  -3  276.23    6.00   0
   1 -11   3  279.66    5.10   0
   2 -11   3  285.36    4.38   0
  -2 -11  -3  318.74    7.27   0
  -2 -11  -3  317.33    4.54   0
   2 -11   3  271.43    4.99   0
   3 -11   3  102.23    3.68   0
  -3 -11  -3  107.00    6.67   0
  -3 -11  -3  105.43    3.73   0
   4  11   3   -1.68    3.17   0
   4 -11   3    3.24    3.43   0
  -4 -11  -3    0.72    2.21   0
   5 -11   3   68.51    3.79   0
  -5 -11  -3   59.40    3.56   0
   5  11   3   59.23    3.46   0
  -6 -11  -3  405.90    4.84   0
   6  11   3  387.19    4.82   0
   6 -11   3  384.39    4.83   0
   7  11   3   55.49    3.59   0
   7 -11   3   62.36    2.60   0
  -7 -11  -3   48.85    2.66   0
   8  11   3    2.01    7.71   0
  -8 -11  -3    4.67    3.19   0
   8 -11   3    7.71    3.33   0
   8  11   3    6.04    3.17   0
   9 -11   3    5.60    3.20   0
  -9 -11  -3    2.22    3.07   0
   9  11   3    2.91    5.51   0
   9  11   3    7.26    3.06   0
  10  11   3   63.57    3.49   0
 -10 -11  -3   60.67    3.61   0
  10 -11   3   53.92    2.76   0
  10  11   3   64.29    5.89   0
  11  11   3   26.77    3.27   0
  11  11   3   29.36    5.27   0
  11 -11   3   32.63    3.36   0
 -11  11  -3   33.84    3.32   0
 -11 -11  -3   22.05    3.30   0
 -12 -11  -3    4.20    3.08   0
  12  11   3    1.25    4.86   0
  12  11   3    3.31    2.13   0
 -12  11  -3    5.20    3.19   0
  12 -11   3   -0.77    3.21   0
  12 -12  -3   -1.57    3.08   0
 -12 -12   3    4.55    3.06   0
  12  12  -3    6.35    2.97   0
  11 -12  -3   11.14    3.10   0
 -11 -12   3   15.05    3.30   0
  11  12  -3   11.21    3.17   0
 -10 -12   3    1.74    3.11   0
  10 -12  -3    2.50    2.20   0
  10  12  -3    6.73    3.08   0
   9 -12  -3    3.77    3.19   0
   9  12  -3    2.46    3.04   0
  -9 -12   3    0.25    2.97   0
   8  12  -3   -2.43    3.22   0
   8 -12  -3    1.22    3.04   0
  -8 -12   3    4.86    3.17   0
  -7 -12   3    3.88    3.03   0
   7  12  -3    2.78    3.83   0
   7 -12  -3    1.52    2.92   0
   6 -12  -3    5.48    3.10   0
  -6 -12   3   10.04    3.34   0
   6  12  -3    8.18    3.34   0
  -5 -12   3  271.10    4.60   0
   5 -12  -3  234.61    4.14   0
  -4 -12   3  317.32    4.95   0
   4 -12  -3  391.40    4.62   0
   4 -12  -3  374.34    5.83   0
   3 -12  -3  415.59    4.59   0
   3 -12  -3  379.20    5.29   0
   3 -12  -3  393.43    4.53   0
  -3 -12   3  420.62    5.11   0
   2 -12  -3  202.99    4.49   0
  -2 -12   3  179.45    7.91   0
   2 -12  -3  204.37    3.92   0
  -2 -12   3  173.52    4.05   0
   1 -12  -3   15.26    3.51   0
  -1 -12   3   20.45    3.28   0
   1 -12  -3   13.61    3.28   0
  -1 -12   3   21.73    4.30   0
   0 -12  -3  269.39    5.70   0
   0 -12   3  232.48    5.63   0
   0 -12  -3  272.56    4.18   0
   0 -12   3  257.93    4.26   0
  -1 -12  -3    5.37    4.80   0
   1 -12   3    3.00    3.16   0
   1 -12   3    4.35    3.91   0
  -1 -12  -3    5.86    2.21   0
   1 -12   3    3.94    3.08   0
  -2 -12  -3   36.73    5.28   0
  -2 -12  -3   36.40    3.43   0
   2 -12   3   37.62    3.44   0
   2 -12   3   34.91    4.12   0
  -3 -12  -3   13.78    6.22   0
  -3 -12  -3   13.22    2.37   0
   3 -12   3    7.38    3.18   0
   4  12   3    2.92    2.27   0
   4 -12   3   -2.90    3.09   0
  -4 -12  -3    4.77    3.22   0
  -5 -12  -3   34.21    3.40   0
   5  12   3   35.43    3.36   0
   5 -12   3   30.11    3.32   0
   6  12   3    6.95    3.25   0
  -6 -12  -3   12.22    3.27   0
   6 -12   3   15.13    3.23   0
   7 -12   3   27.43    3.35   0
  -7 -12  -3   16.73    3.30   0
   7  12   3   23.94    3.31   0
  -8 -12  -3   37.57    3.30   0
   8  12   3   28.40    3.20   0
   8 -12   3   29.79    3.41   0
   9 -12   3   18.18    3.34   0
   9  12   3   20.65    2.39   0
  -9 -12  -3   22.07    3.25   0
  10 -12   3    2.22    3.12   0
 -10 -12  -3    6.30    3.04   0
  10  12   3   -0.60    3.17   0
  11 -12   3   12.15    3.23   0
 -11 -12  -3   14.06    3.14   0
  11  12   3   11.10    3.12   0
  12 -12   3   -1.81    2.18   0
 -12 -12  -3    0.58    2.99   0
  12  12   3    3.96    3.23   0
  11  13  -3    2.02    3.02   0
 -11 -13   3   -0.91    3.17   0
  11 -13  -3    5.34    3.00   0
  10  13  -3   11.40    3.29   0
 -10 -13   3   15.37    3.24   0
  10 -13  -3    5.25    3.01   0
  -9 -13   3    8.76    3.10   0
   9 -13  -3    8.44    3.07   0
   9  13  -3   -0.37    3.08   0
   8 -13  -3   11.18    2.28   0
  -8 -13   3   13.67    3.11   0
   8  13  -3   10.02    3.11   0
  -7 -13   3    5.09    3.14   0
   7 -13  -3   -4.88    2.86   0
   7  13  -3    8.44    2.93   0
   6 -13  -3   28.85    3.14   0
  -6 -13   3   26.98    3.30   0
  -5 -13   3   70.28    3.52   0
   5 -13  -3   66.21    3.34   0
   5 -13  -3   65.68    3.67   0
   4 -13  -3    2.64    3.17   0
   4 -13  -3    4.61    2.19   0
  -4 -13   3    1.56    3.40   0
   3 -13  -3   15.51    3.37   0
   3 -13  -3   19.07    3.23   0
  -3 -13   3   18.40    3.43   0
   3 -13  -3   18.31    3.22   0
  -2 -13   3    3.66    6.17   0
   2 -13  -3    2.01    3.39   0
  -2 -13   3    4.97    3.85   0
   2 -13  -3    0.33    3.19   0
  -1 -13   3  195.93    6.26   0
  -1 -13   3  202.52    4.14   0
   1 -13  -3  172.57    5.21   0
   1 -13  -3  175.05    3.90   0
   0 -13  -3    1.13    4.08   0
   0 -13   3    3.35    3.07   0
   0 -13  -3    5.93    3.15   0
   0 -13   3    3.68    4.02   0
   1 -13   3    4.04    3.90   0
   1 -13   3    2.71    3.10   0
  -1 -13  -3    7.58    4.74   0
  -1 -13  -3    0.96    3.19   0
   1 -13   3    7.37    3.08   0
  -2 -13  -3   49.20    5.14   0
   2 -13   3   43.27    3.45   0
  -2 -13  -3   48.22    3.33   0
   2 -13   3   41.63    3.36   0
  -3 -13  -3  110.73    8.08   0
   3 -13   3  112.98    3.62   0
  -3 -13  -3  103.69    2.92   0
   4 -13   3   15.66    2.95   0
  -4 -13  -3   12.41    3.31   0
   5  13   3   38.14    3.35   0
   5 -13   3   37.53    3.29   0
  -5 -13  -3   33.26    3.35   0
   6 -13   3   10.54    3.16   0
   6  13   3    9.16    3.15   0
  -6 -13  -3   12.90    3.17   0
  -7 -13  -3    2.03    3.09   0
   7  13   3    9.37    3.09   0
   7 -13   3    7.47    3.25   0
   8 -13   3    8.26    3.20   0
  -8 -13  -3    3.16    3.20   0
   8  13   3   -4.30    3.17   0
  -9 -13  -3   28.19    3.27   0
   9 -13   3   25.19    2.41   0
   9  13   3   32.42    3.35   0
 -10 -13  -3   10.14    2.25   0
  10  13   3    7.85    2.92   0
  10 -13   3    4.94    3.18   0
 -11 -13  -3    2.92    2.21   0
  11 -13   3    2.61    3.26   0
  11  13   3    3.77    3.21   0
  11 -14  -3    2.43    3.06   0
 -11 -14   3    1.67    3.07   0
  11  14  -3   -2.34    3.04   0
  10 -14  -3    2.92    3.06   0
 -10 -14   3    4.33    3.17   0
  10  14  -3    3.95    3.04   0
   9 -14  -3    4.86    3.06   0
  -9 -14   3   14.19    3.16   0
   9  14  -3   11.00    3.34   0
  -8 -14   3   12.72    3.28   0
   8 -14  -3    3.92    3.07   0
   8  14  -3   11.21    3.21   0
  -7 -14   3    5.71    3.01   0
   7 -14  -3    6.08    3.00   0
  -6 -14   3    9.33    3.19   0
   6 -14  -3   13.20    3.03   0
   5 -14  -3   30.75    4.11   0
  -5 -14   3   41.14    3.36   0
   5 -14  -3   30.94    2.32   0
   4 -14  -3   96.71    3.46   0
   4 -14  -3   87.04    2.65   0
  -4 -14   3   85.91    3.70   0
   4 -14  -3   85.97    3.90   0
   3 -14  -3    1.94    3.24   0
  -3 -14   3    3.81    3.18   0
   3 -14  -3   -0.40    3.16   0
   3 -14  -3    3.38    2.18   0
   2 -14  -3  245.26    4.78   0
  -2 -14   3  267.26   12.14   0
  -2 -14   3  259.94   12.00   0
   2 -14  -3  252.01    3.46   0
  -2 -14   3  254.52    4.41   0
  -1 -14   3    0.96    3.02   0
  -1 -14   3    1.81    4.49   0
   1 -14  -3    4.04    3.03   0
   1 -14  -3   -1.93    4.20   0
   0 -14  -3   36.18    4.10   0
   0 -14   3   34.81    4.31   0
   0 -14   3   40.43    3.45   0
   0 -14   3   35.17    3.22   0
   0 -14  -3   26.16    3.27   0
   1 -14   3    8.30    3.16   0
  -1 -14  -3   12.17    3.21   0
  -1 -14  -3   12.30    4.50   0
   1 -14   3    7.84    4.05   0
   1 -14   3    6.72    3.07   0
  -2 -14  -3   29.61    3.27   0
   2 -14   3   26.80    3.05   0
   2 -14   3   26.93    3.21   0
  -2 -14  -3   24.48    5.37   0
   2 -14   3   27.80    3.28   0
   3 -14   3    0.27    2.95   0
   3 -14   3    5.65    3.70   0
  -3 -14  -3    3.75    3.07   0
   4 -14   3    1.16    2.14   0
  -4 -14  -3    9.48    3.08   0
   5 -14   3   13.89    3.15   0
  -5 -14  -3   18.26    2.28   0
  -6 -14  -3   43.87    3.13   0
   6 -14   3   49.31    3.36   0
   6  14   3   36.83    3.31   0
   7 -14   3   34.82    2.65   0
  -7 -14  -3   44.38    3.34   0
   7  14   3   41.29    3.31   0
  -8 -14  -3   32.64    3.39   0
   8  14   3   31.71    2.51   0
   8 -14   3   27.80    3.34   0
   9 -14   3    9.13    3.15   0
   9  14   3   11.69    3.16   0
  -9 -14  -3   15.51    3.23   0
  10  14   3    3.29    2.20   0
  10 -14   3    3.42    3.24   0
 -10 -14  -3    2.30    2.28   0
 -10 -15   3    1.74    3.03   0
  10 -15  -3    0.61    2.14   0
  10  15  -3    4.64    3.18   0
   9 -15  -3   45.25    3.35   0
  -9 -15   3   68.47    3.71   0
   9  15  -3   65.65    3.58   0
   8 -15  -3   62.46    3.57   0
  -8 -15   3   62.64    3.60   0
  -7 -15   3   40.53    3.45   0
   7 -15  -3   41.01    3.29   0
   7 -15  -3   31.60    3.53   0
   6 -15  -3    1.13    3.20   0
  -6 -15   3    2.35    3.09   0
   6 -15  -3    5.80    3.15   0
   5 -15  -3   -2.47    2.14   0
  -5 -15   3    3.33    3.04   0
   5 -15  -3    1.11    3.24   0
   5 -15  -3   -3.26    3.00   0
   4 -15  -3   28.26    3.22   0
   4 -15  -3   19.94    3.90   0
  -4 -15   3   21.56    3.17   0
   4 -15  -3   26.17    3.19   0
  -3 -15   3   33.94    3.27   0
   3 -15  -3   21.25    3.16   0
   3 -15  -3   29.58    4.14   0
   3 -15  -3   39.86    3.35   0
   2 -15  -3    2.03    4.07   0
  -2 -15   3   -1.34    3.09   0
   2 -15  -3    0.91    3.03   0
   1 -15  -3    8.19    3.98   0
  -1 -15   3    7.46    5.23   0
   1 -15  -3    3.26    2.97   0
  -1 -15   3    8.26    3.31   0
   0 -15  -3    2.13    3.91   0
   0 -15   3    3.03    2.98   0
   0 -15   3   -3.11    3.02   0
   0 -15   3    1.53    3.98   0
   0 -15  -3   -0.09    2.21   0
   1 -15   3    7.41    3.07   0
  -1 -15  -3    0.54    4.64   0
   1 -15   3   -1.27    3.11   0
   1 -15   3   -1.43    3.07   0
  -1 -15  -3   -0.43    3.13   0
  -2 -15  -3   14.16    5.94   0
  -2 -15  -3   11.59    2.18   0
   2 -15   3   10.81    3.94   0
   2 -15   3   17.80    3.17   0
   2 -15   3   16.52    3.10   0
   3 -15   3   20.67    3.23   0
   3 -15   3   19.49    3.25   0
   3 -15   3   22.57    3.94   0
  -3 -15  -3   28.37    3.10   0
  -4 -15  -3    4.86    3.15   0
   4 -15   3    3.63    3.00   0
   4 -15   3    3.41    3.09   0
   5 -15   3    7.28    3.02   0
  -5 -15  -3    7.80    3.09   0
   6 -15   3   52.42    3.46   0
  -6 -15  -3   51.70    3.43   0
  -7 -15  -3   30.45    3.35   0
   7  15   3   33.67    3.24   0
   7 -15   3   31.37    3.39   0
  -8 -15  -3   26.62    3.28   0
   8 -15   3   29.92    3.35   0
   8  15   3   36.91    3.27   0
  -9 -15  -3    0.60    3.03   0
   9 -15   3   -3.94    3.10   0
   9  15   3    0.32    2.98   0
  -8 -16   3   31.41    3.43   0
   8 -16  -3   32.10    3.58   0
   8 -16  -3   31.40    3.26   0
   7 -16  -3   29.80    3.55   0
  -7 -16   3   38.89    3.54   0
   7 -16  -3   46.26    3.28   0
   6 -16  -3  111.32    3.76   0
  -6 -16   3  105.94    3.88   0
   6 -16  -3   92.76    4.74   0
  -5 -16   3   54.11    3.56   0
   5 -16  -3   40.36    3.68   0
   5 -16  -3   41.22    3.45   0
   5 -16  -3   47.15    3.37   0
   4 -16  -3  173.09    4.53   0
  -4 -16   3  178.49    4.06   0
   4 -16  -3  171.22    4.10   0
   4 -16  -3  176.52    4.11   0
   3 -16  -3   17.56    3.20   0
   3 -16  -3   16.28    3.33   0
   3 -16  -3   14.84    3.19   0
  -3 -16   3   13.19    3.23   0
  -2 -16   3   91.04    3.54   0
   2 -16  -3   92.99    3.57   0
   2 -16  -3   91.73    3.91   0
  -1 -16   3    3.10    5.09   0
   1 -16  -3    0.48    3.34   0
  -1 -16   3   -0.11    5.06   0
   1 -16  -3    4.57    3.14   0
  -1 -16   3   -3.44    3.13   0
   0 -16  -3  254.02    6.32   0
   0 -16   3  251.20    7.03   0
   0 -16   3  262.21    4.43   0
   0 -16   3  262.25    4.46   0
   0 -16  -3  257.46    4.42   0
  -1 -16  -3    3.27    4.66   0
   1 -16   3    4.01    4.29   0
   1 -16   3    6.54    3.12   0
   1 -16   3   12.18    3.22   0
  -1 -16  -3    9.81    3.12   0
   2 -16   3  164.69    4.01   0
   2 -16   3  173.12    4.01   0
   2 -16   3  136.76    4.53   0
  -2 -16  -3  156.30    3.88   0
  -2 -16  -3  166.93   10.17   0
   3 -16   3   37.02    3.32   0
   3 -16   3   29.95    4.03   0
   3 -16   3   34.65    3.34   0
  -3 -16  -3   41.85    3.32   0
   4 -16   3   20.57    3.26   0
   4 -16   3   19.70    3.24   0
  -4 -16  -3   21.28    3.22   0
  -5 -16  -3    2.60    2.07   0
   5 -16   3   -0.94    3.17   0
   5 -16   3    0.61    3.09   0
  -6 -16  -3    4.57    3.11   0
   6 -16   3    5.42    3.37   0
  -7 -16  -3    3.26    3.09   0
   7 -16   3    5.17    2.81   0
  -8 -16  -3    7.95    3.19   0
   8 -16   3    3.18    3.05   0
   8  16   3    5.60    3.00   0
   7 -17  -3    8.26    2.24   0
  -7 -17   3    8.16    3.21   0
   7 -17  -3    3.11    3.33   0
   6 -17  -3    2.19    3.11   0
  -6 -17   3    2.67    2.93   0
   6 -17  -3   -3.74    3.09   0
   6 -17  -3    1.55    2.98   0
  -5 -17   3    3.47    3.08   0
   5 -17  -3    4.61    3.30   0
   5 -17  -3    4.68    3.04   0
   5 -17  -3    6.07    3.15   0
  -4 -17   3    6.68    3.15   0
   4 -17  -3    7.43    3.14   0
   4 -17  -3    9.10    3.17   0
   4 -17  -3    6.11    3.95   0
   3 -17  -3    3.26    4.00   0
  -3 -17   3    7.31    3.12   0
   3 -17  -3    7.10    3.10   0
   3 -17  -3    9.19    3.06   0
   2 -17  -3    7.79    3.42   0
  -2 -17   3   11.69    3.28   0
   2 -17  -3    7.23    2.31   0
   2 -17  -3    7.44    2.25   0
  -1 -17   3    1.87    6.08   0
   1 -17  -3    3.09    3.14   0
   1 -17  -3    0.10    4.02   0
  -1 -17   3    1.39    6.12   0
  -1 -17   3    4.71    3.24   0
  -1 -17   3   -0.52    3.13   0
   0 -17  -3   55.48    5.21   0
   0 -17   3   52.26    5.27   0
   0 -17   3   51.65    2.64   0
   0 -17   3   46.92    5.12   0
   0 -17   3   53.65    3.46   0
   0 -17  -3   56.18    3.49   0
   1 -17   3   13.93    3.26   0
  -1 -17  -3    5.58    3.35   0
   1 -17   3    7.78    4.18   0
  -1 -17  -3    8.05    5.23   0
   1 -17   3   12.14    2.33   0
   2 -17   3  204.56    4.33   0
   2 -17   3  179.96    5.83   0
  -2 -17  -3  229.36    4.44   0
   2 -17   3  208.72    4.37   0
  -3 -17  -3    8.95    2.99   0
   3 -17   3    0.03    3.06   0
   3 -17   3    1.87    3.10   0
   3 -17   3    3.80    2.96   0
   4 -17   3  137.57    4.35   0
   4 -17   3  151.92    4.01   0
  -4 -17  -3  142.84    3.29   0
   4 -17   3  152.41    4.19   0
   5 -17   3    1.92    3.11   0
   5 -17   3    1.73    3.02   0
  -5 -17  -3    3.89    3.02   0
  -6 -17  -3   39.47    3.27   0
   6 -17   3   24.47    3.30   0
   6 -17   3   29.29    3.43   0
   4 -18  -3   13.29    3.13   0
  -4 -18   3    6.84    3.17   0
   4 -18  -3    3.96    3.23   0
   4 -18  -3    6.28    3.24   0
   3 -18  -3   11.15    3.14   0
   3 -18  -3    7.30    4.03   0
   3 -18  -3    4.86    3.08   0
  -3 -18   3    5.44    3.13   0
   2 -18  -3   33.27    3.27   0
   2 -18  -3   31.26    3.28   0
  -2 -18   3   31.75    3.34   0
   2 -18  -3   32.05    3.73   0
   1 -18  -3   22.38    4.30   0
  -1 -18   3   24.59    3.31   0
   1 -18  -3   24.00    3.27   0
  -1 -18   3   25.76    3.35   0
   0 -18   3    2.06    4.31   0
   0 -18  -3   -1.13    2.22   0
   0 -18   3   -1.78    3.00   0
   0 -18  -3    3.00    4.55   0
   0 -18   3    1.56    5.07   0
   0 -18   3   -0.91    3.00   0
  -1 -18  -3   14.05    3.04   0
  -1 -18  -3   12.30    6.14   0
   1 -18   3    9.66    4.04   0
   1 -18   3    7.55    3.07   0
   1 -18   3    8.29    3.15   0
   2 -18   3    4.96    3.08   0
  -2 -18  -3    7.90    3.06   0
   2 -18   3   10.58    3.06   0
   2 -18   3    5.53    4.00   0
  -3 -18  -3  100.65    3.84   0
   3 -18   3   92.05    4.00   0
   3 -18   3   80.89    3.85   0
   3 -18   3   76.01    4.17   0
  -4 -18  -3   13.45    3.23   0
   4 -18   3    3.05    3.85   0
   4 -18   3    3.62    2.23   0
   4 -18   3    9.29    3.11   0
  16   0  -4   51.96    3.37   0
 -16   0   4   49.44    3.51   0
 -15   0   4   10.84    2.96   0
  15   0  -4   13.33    3.04   0
  14   0  -4  181.04    4.00   0
 -14   0   4  173.41    3.94   0
 -13   0   4    4.58    3.02   0
  13   0  -4    2.91    3.13   0
 -12   0   4   85.62    3.58   0
  12   0  -4   78.64    3.57   0
 -11   0   4   10.67    3.26   0
  11   0  -4   10.73    3.21   0
 -10   0   4 1148.43    6.90   0
  10   0  -4 1112.95    6.96   0
   9   0  -4  251.10    4.54   0
  -9   0   4  269.86    4.57   0
   8   0  -4 1630.04    9.02   0
  -8   0   4 1687.59    9.15   0
   7   0  -4 1130.02    8.17   0
  -7   0   4 1201.88    8.00   0
  -6   0   4 4226.78   14.96   0
   6   0  -4 4420.97   13.03   0
   5   0  -4 1206.07    8.17   0
   5   0  -4 1132.81    8.95   0
  -5   0   4 1151.89    8.87   0
  -4   0   4 1135.64    9.81   0
   4   0  -4 1126.84   10.01   0
   4   0  -4 1149.20    8.28   0
  -2   0   4 2999.67   13.40   0
   2   0  -4 2929.80   13.21   0
   1   0  -4 6975.62   20.97   0
   0   0  -4  173.35    7.68   0
   0   0  -4  189.27    6.20   0
   0   0   4  187.84    6.35   0
   0   0   4  170.73    7.81   0
   2   0   4 3518.33   16.25   0
  -2   0  -4 3426.99   13.56   0
   2   0   4 3728.31   14.74   0
  -2   0  -4 3579.34   15.95   0
  -4   0  -4 1361.53    8.68   0
   4   0   4 1394.39    8.64   0
   4   0   4 1283.63    8.79   0
   5   0   4 2435.44    9.86   0
  -5   0  -4 2496.37   10.52   0
   5   0   4 2300.93   10.64   0
   6   0   4  443.39    5.51   0
   6   0   4  508.93    5.64   0
  -6   0  -4  474.55    4.83   0
   7   0   4  229.30    4.41   0
   7   0   4  204.91    4.18   0
  -7   0  -4  210.78    4.26   0
   8   0   4  479.93    5.18   0
  -8   0  -4  491.01    4.66   0
   8   0   4  538.02    5.30   0
   9   0   4  377.38    4.76   0
  -9   0  -4  388.66    4.89   0
 -10   0  -4  396.67    4.57   0
  10   0   4  372.75    4.49   0
  11   0   4  119.63    3.70   0
 -11   0  -4  122.07    3.70   0
 -12   0  -4   24.16    3.21   0
  12   0   4   24.48    3.31   0
  12   0   4   20.77    2.41   0
  13   0   4  176.18    4.00   0
 -13   0  -4  185.19    3.89   0
  13   0   4  192.69    3.81   0
  14   0   4  209.63    4.09   0
  14   0   4  213.72    4.28   0
 -14   0  -4  192.30    3.99   0
  15   0   4    9.27    3.03   0
 -15   0  -4    9.32    3.12   0
  15   0   4    7.26    3.04   0
  16   1  -4    2.86    3.21   0
 -16  -1   4    3.30    3.06   0
 -16   1   4    0.74    2.07   0
  16  -1  -4    0.01    2.21   0
 -15   1   4    0.75    3.29   0
  15  -1  -4    5.95    2.94   0
  15   1  -4    4.19    2.95   0
 -15  -1   4    8.02    3.03   0
 -14  -1   4   27.75    3.30   0
 -14   1   4   30.65    3.18   0
  14   1  -4   22.34    3.26   0
  14  -1  -4   22.44    3.27   0
 -13   1   4    2.34    2.22   0
  13   1  -4    0.47    3.01   0
 -13  -1   4   -2.58    3.05   0
  13  -1  -4   -0.12    2.92   0
 -12  -1   4   78.87    3.38   0
  12   1  -4   81.58    3.46   0
  12  -1  -4   82.71    3.57   0
 -12   1   4   82.91    3.56   0
  11   1  -4    7.08    3.13   0
  11  -1  -4    3.13    2.37   0
 -11   1   4    6.59    3.30   0
 -11  -1   4    4.68    3.14   0
 -10   1   4   24.35    3.32   0
  10   1  -4   23.61    3.35   0
  10  -1  -4   21.47    3.32   0
 -10  -1   4   25.90    3.30   0
  -9   1   4   11.85    3.41   0
  -9  -1   4   15.72    3.38   0
   9   1  -4   10.67    3.53   0
   9  -1  -4   10.11    3.47   0
  -8   1   4   84.85    3.95   0
   8  -1  -4   80.22    3.88   0
  -8  -1   4   79.18    3.91   0
   8   1  -4   81.60    3.99   0
  -7   1   4   19.78    3.68   0
  -7  -1   4   17.38    3.83   0
   7   1  -4   17.29    3.83   0
   7  -1  -4   22.03    3.82   0
   6   1  -4 1184.23    7.87   0
  -6  -1   4 1140.26    8.54   0
  -6   1   4 1154.21    8.04   0
   6   1  -4 1118.74    8.64   0
   6  -1  -4 1141.08    8.22   0
   5  -1  -4  598.33    6.27   0
   5  -1  -4  571.14    6.63   0
   5   1  -4  513.04    6.96   0
   5   1  -4  552.65    6.45   0
  -5  -1   4  504.14    6.87   0
  -5   1   4  568.20    6.66   0
   4   1  -4  459.86    6.28   0
  -4   1   4  445.33    6.54   0
   4  -1  -4  447.75    6.10   0
  -4  -1   4  459.81    8.06   0
   4  -1  -4  442.79    6.67   0
   4   1  -4  457.58    8.21   0
   3   1  -4   33.64    6.70   0
  -3  -1   4   39.63    5.26   0
   3  -1  -4   45.73    4.92   0
   3  -1  -4   35.05    5.34   0
  -3   1   4   35.81    5.31   0
  -3  -1   4   33.53    6.60   0
   3   1  -4   37.11    5.26   0
   2  -1  -4  226.49    7.31   0
  -2   1   4  223.31    6.38   0
   2   1  -4  194.40    6.40   0
  -2  -1   4  197.93    6.74   0
  -2  -1   4  184.23   10.23   0
   2   1  -4  197.07   11.31   0
   2  -1  -4  241.26    6.49   0
   1  -1  -4 1198.78    9.75   0
  -1  -1   4 1129.67   10.12   0
   1   1  -4 1166.54   10.40   0
   1  -1  -4 1099.33   11.87   0
  -1   1   4 1213.00    9.73   0
  -1  -1  -4  839.53    9.71   0
   1  -1   4  768.70   10.66   0
  -1   1  -4  800.05   11.64   0
  -1   1  -4  860.12    8.64   0
   1  -1   4  794.97    7.71   0
   1   1   4  808.32    7.87   0
   1   1   4  805.27    9.71   0
  -1  -1  -4  856.55    8.91   0
  -2  -1  -4  475.54    7.20   0
  -2   1  -4  385.62    5.45   0
   2  -1   4  400.78    7.40   0
  -2   1  -4  412.85    7.31   0
   2  -1   4  436.30    6.67   0
  -2  -1  -4  496.47    7.35   0
   2   1   4  503.12    7.26   0
   2   1   4  482.57    7.36   0
   3  -1   4  607.03    6.00   0
   3   1   4  682.22    7.20   0
  -3  -1  -4  625.95    6.98   0
   3  -1   4  603.39    7.33   0
  -3  -1  -4  653.83    6.99   0
  -3   1  -4  635.54    7.25   0
   3   1   4  637.40    7.28   0
  -4   1  -4   13.06    4.20   0
   4   1   4   10.08    4.23   0
   4  -1   4   14.11    4.07   0
   4  -1   4   11.62    4.38   0
  -4  -1  -4    8.57    3.04   0
   4   1   4    9.71    4.04   0
   5   1   4 2516.71   10.82   0
   5  -1   4 2485.42   10.99   0
   5   1   4 2696.73   11.18   0
  -5   1  -4 2629.85   10.77   0
  -5  -1  -4 2624.76   10.59   0
   5  -1   4 2739.92   10.54   0
   6   1   4  225.86    4.62   0
   6  -1   4  219.52    4.51   0
  -6  -1  -4  232.36    4.54   0
   6   1   4  250.69    4.77   0
  -6   1  -4  211.91    4.60   0
   6  -1   4  200.73    4.63   0
  -7  -1  -4   43.46    3.55   0
   7   1   4   41.16    3.47   0
  -7   1  -4   51.14    3.67   0
   7   1   4   43.80    3.70   0
   7  -1   4   49.48    3.67   0
   8   1   4  102.99    3.63   0
  -8  -1  -4  102.23    3.86   0
  -8   1  -4  101.05    3.79   0
   8   1   4   95.83    3.00   0
   8  -1   4   95.32    3.79   0
   9   1   4  172.19    4.07   0
  -9  -1  -4  171.23    4.05   0
  -9   1  -4  162.61    3.32   0
   9   1   4  172.32    4.08   0
   9  -1   4  180.33    4.17   0
  10   1   4  183.23    3.89   0
  10  -1   4  170.93    3.11   0
  10   1   4  173.78    4.15   0
 -10   1  -4  168.50    3.85   0
 -10  -1  -4  170.45    3.12   0
  11   1   4   11.41    3.20   0
 -11  -1  -4    6.14    3.15   0
 -11   1  -4   12.05    3.25   0
  11  -1   4   12.08    3.20   0
  11   1   4    7.29    3.23   0
  12  -1   4   49.58    3.31   0
 -12  -1  -4   51.91    3.31   0
  12   1   4   52.09    3.47   0
  12   1   4   48.36    2.53   0
 -12   1  -4   45.68    2.50   0
  13  -1   4    4.64    3.11   0
 -13  -1  -4   -4.90    2.28   0
  13   1   4    1.24    3.04   0
 -13   1  -4    2.22    3.12   0
  13   1   4    1.38    2.20   0
  14   1   4    1.24    2.12   0
 -14  -1  -4   -0.05    3.11   0
  14  -1   4    4.08    3.03   0
  14  -1   4    0.39    3.02   0
  14   1   4    8.35    3.10   0
 -14   1  -4    0.44    3.05   0
 -15  -1  -4    4.23    3.00   0
  15  -1   4   -0.64    3.11   0
  15  -1   4   -5.01    2.92   0
  15   1   4    6.44    3.05   0
  15   1   4    2.49    3.10   0
 -15   1  -4    1.30    3.02   0
  16   2  -4   17.50    3.26   0
 -16   2   4   17.68    3.15   0
 -16  -2   4   11.79    3.46   0
  16  -2  -4   11.20    3.23   0
 -15   2   4    7.54    3.14   0
  15   2  -4    5.98    2.37   0
  15  -2  -4    7.31    3.18   0
 -15  -2   4    7.78    3.25   0
  14   2  -4   74.96    3.38   0
 -14   2   4   68.66    3.34   0
  14  -2  -4   62.33    3.32   0
 -14  -2   4   66.26    3.52   0
  13   2  -4    4.08    3.01   0
 -13   2   4    5.64    3.06   0
 -13  -2   4    5.20    2.99   0
  13  -2  -4   -0.54    3.12   0
 -12   2   4   80.20    3.36   0
 -12  -2   4   72.57    3.55   0
  12   2  -4   82.29    3.70   0
  12  -2  -4   75.21    3.33   0
  11  -2  -4    4.48    3.21   0
 -11  -2   4    5.15    3.31   0
 -11   2   4   10.63    3.09   0
  11   2  -4   -2.02    3.05   0
  10  -2  -4  324.71    4.99   0
 -10  -2   4  334.38    4.84   0
  10   2  -4  315.60    4.54   0
 -10   2   4  336.76    4.75   0
  -9  -2   4  633.52    6.08   0
   9  -2  -4  641.99    5.99   0
  -9   2   4  665.80    5.85   0
   9   2  -4  599.20    5.92   0
   8  -2  -4 1610.48    8.70   0
  -8  -2   4 1520.35    8.83   0
  -8   2   4 1737.59    8.58   0
   8   2  -4 1523.65    8.74   0
   7   2  -4  124.86    4.18   0
   7  -2  -4  125.40    4.30   0
   7   2  -4  114.89    4.18   0
  -7  -2   4  122.66    4.37   0
  -7   2   4  123.24    4.17   0
   6  -2  -4 1093.04    8.01   0
  -6  -2   4 1085.96    9.13   0
  -6   2   4 1126.03    7.80   0
   6   2  -4 1159.96    8.02   0
   6   2  -4 1059.57    9.06   0
   5  -2  -4 3823.39   14.10   0
  -5   2   4 3959.14   13.91   0
   5   2  -4 3936.74   14.26   0
  -5  -2   4 3703.00   16.03   0
   4  -2  -4  773.10    6.20   0
  -4   2   4  823.77    7.74   0
   4   2  -4  796.92    7.72   0
  -4  -2   4  758.96    9.63   0
   4  -2  -4  764.75    7.64   0
   4   2  -4  761.91    8.98   0
   3   2  -4  727.23    7.88   0
  -3  -2   4  681.79    7.84   0
  -3  -2   4  662.57   10.97   0
   3  -2  -4  633.94    6.97   0
   3   2  -4  687.75   10.79   0
   3  -2  -4  620.52    7.50   0
   2   2  -4 3422.59   15.47   0
  -2  -2   4 3693.07   16.02   0
  -2   2   4 3592.25   14.20   0
   2  -2  -4 3372.72   13.26   0
   1  -2  -4 1544.78   10.53   0
   1  -2  -4 1496.19   11.70   0
  -1  -2   4 1250.12   10.43   0
  -1   2   4 1429.15   10.23   0
   1   2  -4 1386.82   10.90   0
   0   2  -4  541.57    6.85   0
   0  -2   4  571.55    8.10   0
   0  -2  -4  611.68    8.15   0
   0   2  -4  541.20   12.62   0
   0   2   4  619.75    8.22   0
   0   2   4  600.91    8.68   0
   0  -2   4  541.38   11.83   0
   0  -2  -4  588.79    8.55   0
   1   2   4 1925.38   11.81   0
   1  -2   4 1820.49   14.99   0
  -1  -2  -4 1864.84   11.64   0
  -1   2  -4 1941.27   11.25   0
   1  -2   4 1961.72   11.49   0
  -1   2  -4 1820.17   14.48   0
   1   2   4 1871.34   11.89   0
  -1  -2  -4 1786.49   10.90   0
   2  -2   4 1807.20   10.27   0
  -2   2  -4 1780.53   12.04   0
   2  -2   4 1710.64   12.01   0
  -2   2  -4 1803.98   10.24   0
  -2  -2  -4 1694.93    9.95   0
   2   2   4 1711.64   10.75   0
   2   2   4 1806.72   11.05   0
  -2  -2  -4 1709.73   10.88   0
  -3   2  -4  637.79    7.27   0
  -3  -2  -4  666.94    7.05   0
   3   2   4  688.19    7.17   0
   3   2   4  746.78    7.48   0
  -3  -2  -4  708.53    7.09   0
   3  -2   4  580.95    7.24   0
   3  -2   4  625.28    6.72   0
   4   2   4  363.66    5.81   0
  -4   2  -4  375.21    5.06   0
   4  -2   4  355.69    4.63   0
   4   2   4  389.34    5.94   0
  -4  -2  -4  352.70    5.56   0
   4  -2   4  353.49    5.97   0
   5   2   4 2215.99    9.94   0
   5   2   4 2239.99   10.20   0
  -5   2  -4 2340.73   10.48   0
  -5  -2  -4 2289.15    9.93   0
   5  -2   4 2264.00    9.78   0
   5  -2   4 2133.10    9.96   0
   6   2   4  574.35    6.02   0
  -6   2  -4  610.23    6.22   0
   6   2   4  512.65    5.67   0
   6  -2   4  577.55    6.12   0
  -6  -2  -4  537.44    5.58   0
   7   2   4  714.93    6.30   0
  -7   2  -4  693.74    6.00   0
   7   2   4  655.15    5.21   0
   7  -2   4  641.27    5.90   0
  -7  -2  -4  686.64    5.75   0
  -8   2  -4   67.71    3.90   0
   8   2   4   58.33    3.43   0
   8   2   4   60.28    3.57   0
   8  -2   4   64.45    3.76   0
  -8  -2  -4   59.82    3.57   0
   9   2   4  728.01    6.06   0
   9  -2   4  710.63    5.74   0
   9   2   4  717.19    5.76   0
  -9   2  -4  681.02    5.86   0
  -9  -2  -4  662.21    5.12   0
 -10   2  -4  240.77    3.51   0
  10   2   4  242.16    4.33   0
 -10  -2  -4  231.48    3.38   0
  10   2   4  249.18    3.43   0
  10  -2   4  250.85    3.48   0
 -11  -2  -4   18.99    3.20   0
  11   2   4   19.70    3.25   0
  11   2   4   14.99    3.14   0
 -11   2  -4   15.00    3.20   0
  11  -2   4   18.98    3.25   0
  12  -2   4   75.94    3.47   0
  12   2   4   75.36    3.47   0
 -12  -2  -4   76.31    3.43   0
  12   2   4   68.35    3.60   0
 -12   2  -4   81.24    3.42   0
 -13  -2  -4    7.75    3.15   0
 -13   2  -4   -0.03    2.99   0
  13   2   4    0.34    3.18   0
  13   2   4    3.07    3.19   0
  13  -2   4    4.60    2.23   0
  14  -2   4   -0.95    2.95   0
  14   2   4    0.78    3.09   0
  14   2   4   -1.53    3.11   0
 -14  -2  -4   -1.53    3.07   0
 -14   2  -4   -0.33    2.87   0
  15   2   4   84.93    3.75   0
 -15   2  -4   89.96    3.66   0
 -15  -2  -4   92.48    3.63   0
  15  -2   4   73.45    3.54   0
  15  -2   4   92.13    3.48   0
  15   2   4   88.85    3.62   0
 -16  -3   4   16.35    2.48   0
 -16   3   4   11.56    3.27   0
  16   3  -4   11.37    3.36   0
  16   3  -4   14.84    3.37   0
  16  -3  -4   13.66    3.30   0
  15  -3  -4    2.95    3.21   0
  15   3  -4    5.86    3.03   0
 -15  -3   4    7.33    2.99   0
  15   3  -4    4.94    3.25   0
 -15   3   4    7.85    2.39   0
  14  -3  -4   12.35    3.11   0
 -14  -3   4   12.89    2.36   0
  14   3  -4   11.88    3.15   0
 -14   3   4   13.26    3.06   0
  13  -3  -4    5.00    3.17   0
  13   3  -4    2.05    3.15   0
 -13   3   4    5.58    2.22   0
 -13  -3   4    1.63    3.07   0
  12  -3  -4  106.17    3.82   0
  12   3  -4  108.57    3.71   0
 -12   3   4  111.10    3.76   0
 -12  -3   4  100.89    3.66   0
  11  -3  -4  229.82    4.29   0
 -11   3   4  228.72    4.18   0
 -11  -3   4  221.41    4.36   0
  11   3  -4  225.34    4.36   0
 -10  -3   4  124.27    3.84   0
  10   3  -4  127.43    3.78   0
  10  -3  -4  110.32    3.86   0
 -10   3   4  113.33    3.98   0
   9   3  -4   22.15    3.69   0
  -9  -3   4   15.11    3.38   0
   9   3  -4   18.07    3.30   0
   9  -3  -4   15.79    2.77   0
  -9   3   4   20.43    3.48   0
   8  -3  -4   82.30    3.82   0
  -8  -3   4   83.15    4.74   0
   8   3  -4   96.13    4.75   0
   8   3  -4   84.05    4.07   0
  -8   3   4   84.72    3.81   0
  -7  -3   4   60.39    3.83   0
   7   3  -4   60.16    3.83   0
   7   3  -4   61.70    3.83   0
   7  -3  -4   46.82    3.93   0
  -7   3   4   49.41    3.76   0
   6  -3  -4 1067.84    7.50   0
   6   3  -4 1069.98    8.73   0
  -6  -3   4  979.11    8.22   0
   6   3  -4 1078.00    7.98   0
  -6   3   4 1112.26    7.50   0
   5   3  -4  104.35    4.47   0
  -5   3   4   90.24    4.37   0
  -5  -3   4   93.50    4.63   0
   5   3  -4  100.62    4.57   0
   5  -3  -4   90.96    4.44   0
   4  -3  -4 3912.70   13.99   0
   4  -3  -4 4036.95   13.09   0
  -3  -3   4   12.94    4.70   0
   3   3  -4   12.50    5.28   0
   3  -3  -4    9.54    4.33   0
   3   3  -4   12.63    5.58   0
  -3  -3   4   12.68    5.61   0
   3  -3  -4   10.20    4.30   0
  -2   3   4 5774.87   17.10   0
   1  -3  -4 1586.23   10.45   0
   1   3  -4 1487.58   10.94   0
   1  -3  -4 1557.25   10.70   0
  -1  -3   4 1366.12   17.24   0
  -1  -3   4 1378.11   17.15   0
  -1   3   4 1576.68   10.48   0
  -1  -3   4 1510.70   10.99   0
   0  -3  -4  631.04    7.71   0
   0   3  -4  543.28    7.39   0
   0  -3   4  573.72    7.47   0
   0   3   4  634.87    7.82   0
   0   3   4  643.96    7.75   0
   0  -3  -4  620.49    7.77   0
   0  -3   4  547.89   10.57   0
  -1  -3  -4  932.57    8.36   0
   1  -3   4 1008.39    8.74   0
   1  -3   4  940.23   10.82   0
  -1  -3  -4  941.39    8.67   0
  -1   3  -4  944.07   10.26   0
   1   3   4  955.51    8.74   0
   1   3   4  923.76    8.46   0
  -1   3  -4  949.15    8.48   0
   2   3   4  308.24    5.95   0
  -2   3  -4  273.98    6.09   0
  -2  -3  -4  314.33    5.79   0
   2   3   4  328.12    6.14   0
  -2  -3  -4  329.55    6.10   0
   2  -3   4  270.18    5.92   0
   2  -3   4  287.18    4.76   0
   3  -3   4  276.37    5.56   0
  -3  -3  -4  308.76    5.60   0
   3   3   4  299.80    5.65   0
   3  -3   4  282.40    4.40   0
  -3  -3  -4  308.93    5.61   0
   3   3   4  321.24    5.72   0
  -3   3  -4  287.75    5.59   0
  -4  -3  -4 2868.36   10.94   0
   4  -3   4 2623.70   11.87   0
   4   3   4 3008.40   12.77   0
   4   3   4 2782.80   11.14   0
   4  -3   4 2760.80   10.87   0
  -4  -3  -4 2676.84   11.88   0
  -4   3  -4 2829.22   11.70   0
   5  -3   4 1186.04    7.97   0
  -5  -3  -4 1250.28    7.51   0
   5   3   4 1393.82    8.92   0
   5   3   4 1205.94    7.70   0
  -5   3  -4 1296.16    8.18   0
   6   3   4   66.86    3.68   0
  -6   3  -4   65.37    4.05   0
  -6  -3  -4   68.55    3.68   0
   6  -3   4   62.15    4.08   0
   6   3   4   72.52    4.00   0
   7   3   4  217.44    4.45   0
   7   3   4  209.55    4.12   0
   7  -3   4  184.95    3.45   0
  -7   3  -4  200.08    4.38   0
  -7  -3  -4  195.92    4.20   0
   8   3   4  625.70    5.65   0
  -8  -3  -4  625.83    5.60   0
   8   3   4  699.57    6.09   0
  -8   3  -4  625.08    5.85   0
   8  -3   4  611.93    5.79   0
   9   3   4   27.28    3.36   0
   9   3   4   35.51    3.46   0
  -9   3  -4   30.21    3.45   0
  -9  -3  -4   39.64    3.30   0
   9  -3   4   38.00    3.53   0
 -10  -3  -4    5.47    3.01   0
  10   3   4    6.70    3.04   0
  10   3   4    6.35    3.15   0
  10  -3   4    9.80    3.34   0
 -10   3  -4   12.41    3.21   0
  11   3   4   40.17    3.46   0
 -11  -3  -4   43.39    3.55   0
  11  -3   4   48.62    3.55   0
  11   3   4   39.47    3.53   0
 -11   3  -4   47.42    3.41   0
  12  -3   4  152.54    3.16   0
  12   3   4  195.76    4.02   0
  12   3   4  175.44    4.25   0
 -12  -3  -4  165.35    3.21   0
 -12   3  -4  174.97    3.91   0
  13   3   4   48.43    3.35   0
  13  -3   4   50.52    2.59   0
  13   3   4   47.01    2.57   0
 -13  -3  -4   51.80    3.47   0
 -13   3  -4   56.47    3.39   0
  14   3   4   31.07    3.27   0
 -14   3  -4   33.84    2.50   0
 -14  -3  -4   40.74    3.29   0
  14  -3   4   33.81    3.36   0
  14   3   4   35.05    3.39   0
 -15  -3  -4    0.79    3.18   0
  15  -3   4    8.46    3.07   0
  15   3   4   10.14    3.18   0
 -15   3  -4    7.24    3.05   0
  15   3   4    7.64    3.08   0
 -15   4   4    3.20    2.24   0
  15   4  -4    6.87    3.22   0
  15   4  -4    4.49    3.13   0
 -15  -4   4    1.87    3.09   0
  15  -4  -4    1.41    3.03   0
 -14  -4   4    1.13    3.19   0
  14   4  -4   -0.72    3.16   0
 -14   4   4    7.96    3.07   0
  14  -4  -4    6.45    3.16   0
  14   4  -4    6.83    3.16   0
  13   4  -4   81.31    3.54   0
 -13   4   4   80.18    3.45   0
 -13  -4   4   78.60    3.63   0
  13  -4  -4   76.43    3.54   0
  13   4  -4   77.64    3.73   0
 -12   4   4    5.24    3.17   0
  12   4  -4    7.20    3.05   0
  12   4  -4    2.45    3.29   0
 -12  -4   4    7.11    3.28   0
  12  -4  -4   11.05    3.42   0
  11  -4  -4    2.80    3.23   0
  11   4  -4   -0.86    3.38   0
  11   4  -4    8.94    3.49   0
 -11   4   4    2.71    3.13   0
 -11  -4   4    5.93    3.34   0
  10   4  -4   20.57    3.38   0
 -10  -4   4   22.88    3.43   0
  10   4  -4   25.17    4.28   0
 -10   4   4   29.46    3.55   0
  10  -4  -4   22.09    3.75   0
  -9  -4   4  120.98    4.11   0
  -9   4   4  121.10    3.93   0
   9  -4  -4  124.13    4.14   0
   9   4  -4  130.85    4.30   0
   9   4  -4  124.83    4.09   0
   8   4  -4    4.50    3.75   0
   8   4  -4    4.88    3.34   0
  -8  -4   4    4.82    3.35   0
  -8   4   4   11.47    3.55   0
   8  -4  -4    7.02    3.48   0
  -7   4   4  387.29    4.95   0
  -7  -4   4  362.12    5.46   0
   7   4  -4  395.14    5.56   0
   7  -4  -4  353.05    5.06   0
   7   4  -4  369.89    5.52   0
   6  -4  -4 1194.58    7.76   0
   6   4  -4 1141.21    8.35   0
   6   4  -4 1165.08    8.55   0
  -6   4   4 1285.70    7.69   0
  -6  -4   4 1072.49    8.36   0
   5   4  -4 3107.72   14.31   0
   5  -4  -4 3036.05   11.45   0
  -5  -4   4 2786.92   14.51   0
   5   4  -4 3279.70   14.63   0
   4   4  -4    1.12    4.73   0
   4   4  -4    2.07    3.83   0
  -4  -4   4    0.04    4.78   0
   4  -4  -4    6.48    3.95   0
   4  -4  -4    5.03    3.92   0
  -3  -4   4   25.60    5.24   0
   3  -4  -4   29.29    4.33   0
  -3  -4   4   22.64    4.39   0
   3  -4  -4   34.67    4.41   0
   3   4  -4   26.13    4.28   0
   3   4  -4   24.43    4.36   0
   1  -4  -4 3793.50   14.26   0
  -1  -4   4 3823.90   16.28   0
  -1   4   4 3753.11   14.26   0
   1  -4  -4 3753.69   13.74   0
   0   4   4 4360.15   14.76   0
   0  -4  -4 4264.75   15.89   0
   0  -4  -4 4335.94   14.66   0
   0   4   4 4431.75   16.18   0
   0  -4   4 4728.26   17.02   0
  -1  -4  -4 2626.68   11.58   0
  -1  -4  -4 2743.07   13.32   0
   1  -4   4 2430.68   11.85   0
   1   4   4 2696.53   13.26   0
  -1   4  -4 2261.60   13.38   0
   1  -4   4 2374.84   14.34   0
   1   4   4 2663.96   11.76   0
  -2  -4  -4   89.51    4.60   0
   2   4   4   89.47    4.76   0
   2  -4   4   93.65    4.61   0
   2  -4   4   87.05    4.51   0
  -2   4  -4   96.58    4.68   0
  -2  -4  -4   88.73    3.65   0
   2   4   4   89.14    4.67   0
   3   4   4  435.14    5.66   0
  -3  -4  -4  440.85    6.19   0
   3  -4   4  434.53    4.95   0
   3  -4   4  422.72    6.05   0
  -3  -4  -4  450.71    5.58   0
   3   4   4  464.63    6.39   0
  -3   4  -4  446.68    6.12   0
  -4   4  -4  732.31    6.15   0
  -4  -4  -4  694.48    6.20   0
   4  -4   4  720.11    6.99   0
   4   4   4  670.48    5.70   0
   4   4   4  734.61    7.82   0
  -4  -4  -4  713.68    7.23   0
   4  -4   4  785.43    6.42   0
  -5  -4  -4  258.33    4.70   0
   5   4   4  278.66    5.03   0
  -5   4  -4  256.61    5.10   0
   5  -4   4  238.16    5.07   0
   5   4   4  247.83    4.76   0
   6  -4   4 1030.50    7.36   0
  -6   4  -4 1115.25    7.24   0
   6   4   4 1301.75    8.74   0
   6   4   4 1097.97    6.97   0
  -6  -4  -4 1078.22    6.28   0
  -7   4  -4  522.01    5.48   0
   7   4   4  523.82    6.32   0
   7  -4   4  498.91    5.39   0
  -7  -4  -4  451.61    5.11   0
   7   4   4  449.04    4.53   0
  -8   4  -4  167.60    4.30   0
   8   4   4  129.04    3.98   0
   8   4   4  139.37    4.32   0
  -8  -4  -4  131.98    4.05   0
   8  -4   4  164.12    4.28   0
  -9   4  -4  601.62    5.71   0
   9   4   4  625.01    5.37   0
  -9  -4  -4  577.16    4.74   0
   9   4   4  616.01    6.33   0
   9  -4   4  620.99    5.50   0
  10   4   4   20.47    3.12   0
  10   4   4   16.62    3.31   0
  10  -4   4   14.16    3.27   0
 -10   4  -4   10.19    2.30   0
 -10  -4  -4   16.36    3.06   0
 -11  -4  -4  128.44    3.75   0
  11  -4   4  131.53    3.91   0
  11   4   4  126.65    3.67   0
  11   4   4  130.72    3.71   0
 -11   4  -4  137.58    3.87   0
  12   4   4   96.94    3.75   0
 -12  -4  -4   83.09    2.81   0
  12   4   4   86.39    3.76   0
  12  -4   4   67.48    2.71   0
 -12   4  -4   76.90    3.48   0
 -13  -4  -4   96.21    3.79   0
 -13   4  -4  102.60    3.66   0
  13   4   4  109.97    3.80   0
  13   4   4   99.84    3.68   0
  13  -4   4   88.82    2.83   0
 -14   4  -4    6.22    2.97   0
  14  -4   4    0.60    3.01   0
  14   4   4    2.10    3.27   0
 -14  -4  -4    2.12    3.04   0
  14   4   4   -3.03    2.15   0
  15   4   4    0.67    3.14   0
 -15   4  -4   -1.23    2.95   0
 -15  -4  -4   -1.29    3.07   0
  15   4   4    2.52    3.04   0
  15  -4   4    3.17    3.03   0
 -15  -5   4   29.28    3.42   0
  15   5  -4   27.87    3.38   0
 -15   5   4   24.69    3.33   0
  15   5  -4   25.43    3.26   0
  15  -5  -4   32.69    3.35   0
 -14   5   4    0.63    3.12   0
  14   5  -4    7.84    3.19   0
  14  -5  -4    7.80    3.22   0
  14   5  -4    8.30    3.14   0
 -14  -5   4   -0.16    3.08   0
  13   5  -4   96.61    3.96   0
  13   5  -4   99.04    3.50   0
  13  -5  -4  105.12    3.60   0
 -13   5   4  101.70    3.54   0
 -13  -5   4  101.55    3.58   0
  12   5  -4  155.83    3.97   0
  12   5  -4  149.24    4.07   0
 -12   5   4  142.94    3.08   0
 -12  -5   4  147.80    3.95   0
  12  -5  -4  134.77    3.17   0
 -11  -5   4   64.53    3.86   0
  11  -5  -4   63.80    3.66   0
 -11   5   4   67.80    3.51   0
  11   5  -4   67.42    3.71   0
  11   5  -4   69.36    3.73   0
  10   5  -4  359.58    4.97   0
  10  -5  -4  341.89    4.77   0
  10   5  -4  376.74    5.20   0
 -10  -5   4  349.99    4.92   0
 -10   5   4  376.11    4.73   0
   9   5  -4  934.61    7.50   0
  -9  -5   4  885.25    6.91   0
   9   5  -4  905.27    7.46   0
   9  -5  -4  826.55    5.92   0
  -9   5   4  846.34    5.78   0
   8   5  -4   28.80    3.66   0
   8  -5  -4   24.23    3.69   0
  -8  -5   4   28.63    3.81   0
  -8   5   4   20.92    2.56   0
   8   5  -4   25.77    3.66   0
   7   5  -4   47.17    3.87   0
  -7   5   4   70.92    3.87   0
   7   5  -4   46.21    3.80   0
  -7  -5   4   44.55    4.46   0
   7  -5  -4   64.46    3.83   0
   6  -5  -4   29.29    3.72   0
   6   5  -4   23.82    4.37   0
  -6  -5   4   17.17    3.59   0
   6   5  -4   20.85    4.39   0
   5   5  -4    3.54    3.41   0
  -5  -5   4    5.18    3.41   0
   5  -5  -4    6.27    3.69   0
   5   5  -4    8.21    4.43   0
  -4  -5   4 1580.36   11.64   0
   4  -5  -4 1556.11    7.82   0
   4   5  -4 1595.52   11.03   0
   4   5  -4 1585.07   11.76   0
   4  -5  -4 1601.33    8.63   0
  -4  -5   4 1481.13   10.58   0
  -3  -5   4   62.15    5.00   0
   3   5  -4   63.15    4.95   0
   3   5  -4   58.75    4.14   0
   3  -5  -4   68.95    4.20   0
  -3  -5   4   59.27    4.90   0
   3  -5  -4   72.97    4.22   0
  -2  -5   4  596.13    7.99   0
  -2  -5   4  571.29    8.03   0
   2   5  -4  605.92    8.33   0
   2  -5  -4  573.87    6.44   0
  -1   5   4 2483.76   11.70   0
   1   5  -4 2297.48   13.27   0
  -1  -5   4 2340.94   12.94   0
   1  -5  -4 2521.63   11.76   0
   1  -5  -4 2439.21   10.23   0
  -1  -5   4 2333.13   14.20   0
   0  -5  -4 2653.98   11.22   0
   0  -5  -4 2688.93   12.53   0
   0   5  -4 2739.05   13.07   0
   0  -5   4 2814.84   14.95   0
   0   5   4 2671.40   12.56   0
   0  -5   4 2888.35   13.33   0
  -1  -5  -4 1606.36    9.03   0
   1  -5   4 1385.04   10.25   0
   1   5   4 1646.88   10.63   0
   1   5   4 1632.17    9.19   0
   1  -5   4 1360.75    9.04   0
  -1  -5  -4 1622.94   10.37   0
  -2  -5  -4 1114.38    7.56   0
  -2  -5  -4 1178.78    9.51   0
   2  -5   4 1063.36    7.91   0
   2   5   4 1138.35    9.13   0
   2   5   4 1100.80    7.01   0
   2  -5   4 1074.23    8.25   0
  -2   5  -4 1064.65    8.24   0
   3   5   4   16.38    3.80   0
  -3   5  -4   14.75    3.94   0
   3  -5   4   14.33    3.98   0
  -3  -5  -4   16.80    3.83   0
   3  -5   4   17.03    3.79   0
  -3  -5  -4   15.39    3.85   0
   3   5   4   17.45    3.97   0
   4  -5   4  272.41    5.13   0
  -4  -5  -4  329.13    5.00   0
  -4  -5  -4  335.40    6.26   0
   4   5   4  345.12    6.45   0
  -4   5  -4  286.44    5.09   0
   4   5   4  318.82    4.32   0
   5   5   4 1310.82    9.12   0
  -5  -5  -4 1238.19    7.25   0
  -5   5  -4 1187.67    7.70   0
   5  -5   4 1089.72    7.14   0
   5   5   4 1208.93    7.35   0
  -6  -5  -4  967.84    6.54   0
  -6   5  -4 1058.59    6.88   0
   6   5   4 1079.24    8.07   0
   6  -5   4 1008.37    6.91   0
   6   5   4  927.37    5.96   0
   7  -5   4  832.23    5.87   0
   7   5   4  849.88    6.29   0
  -7   5  -4  878.56    6.53   0
   7   5   4  892.63    7.62   0
  -7  -5  -4  820.00    6.26   0
   8  -5   4   39.60    2.70   0
   8   5   4   40.13    3.55   0
   8   5   4   52.82    3.78   0
  -8  -5  -4   41.40    3.49   0
  -8   5  -4   39.30    3.72   0
  -9   5  -4   -3.99    3.23   0
   9   5   4   -0.84    3.38   0
  -9  -5  -4    0.73    3.13   0
   9   5   4   -3.68    2.29   0
   9  -5   4   -1.05    3.24   0
  10   5   4   83.58    3.72   0
  10   5   4   79.59    2.74   0
 -10   5  -4   82.99    3.51   0
 -10  -5  -4   77.45    3.45   0
  10  -5   4   77.15    3.61   0
 -11   5  -4   -1.18    3.10   0
  11   5   4    2.50    3.03   0
  11  -5   4    6.19    3.22   0
  11   5   4   -2.21    3.14   0
 -11  -5  -4   -0.09    3.18   0
  12   5   4    1.72    3.08   0
 -12  -5  -4    1.34    2.17   0
  12   5   4    6.84    3.24   0
 -12   5  -4    0.06    3.02   0
  12  -5   4    1.38    2.16   0
 -13   5  -4  101.98    3.84   0
  13   5   4  121.62    3.78   0
  13  -5   4  103.57    3.84   0
  13   5   4  115.06    4.01   0
 -13  -5  -4  110.45    3.81   0
  14   5   4   32.26    3.28   0
  14   5   4   28.82    4.04   0
 -14   5  -4   31.20    3.17   0
  14  -5   4   29.28    3.23   0
 -14  -5  -4   25.39    3.15   0
 -15  -5  -4   20.40    2.46   0
 -15   5  -4   25.92    3.25   0
  15   5   4   22.09    2.41   0
  15  -5   4   25.93    3.18   0
  15   5   4   19.50    3.16   0
  15   6  -4    2.39    3.10   0
  15   6  -4   -1.03    3.09   0
 -15  -6   4    8.46    3.17   0
 -15   6   4    6.75    3.13   0
  15  -6  -4    3.88    3.13   0
  14  -6  -4   29.19    2.33   0
 -14  -6   4   32.31    3.40   0
  14   6  -4   36.34    3.38   0
  14   6  -4   33.50    4.16   0
 -14   6   4   30.56    3.34   0
 -13  -6   4   21.16    3.29   0
  13   6  -4   27.49    3.26   0
  13  -6  -4   27.05    3.22   0
 -13   6   4   24.88    2.48   0
  13   6  -4   24.64    4.08   0
  12   6  -4   79.74    3.57   0
 -12   6   4   66.44    3.45   0
 -12  -6   4   72.50    3.58   0
  12   6  -4   82.63    3.76   0
  12  -6  -4   73.49    3.61   0
  11   6  -4  304.51    4.71   0
  11  -6  -4  306.57    4.70   0
 -11  -6   4  293.25    4.83   0
  11   6  -4  306.67    5.07   0
 -11   6   4  313.50    4.63   0
  10   6  -4   11.08    3.35   0
 -10  -6   4    9.97    3.42   0
  10  -6  -4    7.73    3.39   0
 -10   6   4    6.18    3.35   0
  10   6  -4   14.72    3.44   0
   9  -6  -4   91.66    3.91   0
  -9   6   4  106.14    3.92   0
   9   6  -4  100.30    3.77   0
  -9  -6   4   96.87    3.83   0
   9   6  -4  101.66    4.62   0
   8   6  -4  183.35    5.01   0
   8  -6  -4  148.82    3.39   0
  -8   6   4  153.55    3.32   0
  -8  -6   4  171.98    4.64   0
   8   6  -4  189.01    5.37   0
   7   6  -4  804.60    8.32   0
  -7  -6   4  711.79    6.90   0
   7  -6  -4  837.74    6.52   0
   7   6  -4  773.27    7.02   0
   6   6  -4  100.81    4.11   0
  -6  -6   4   94.11    4.78   0
   6  -6  -4   84.80    3.81   0
   6   6  -4  105.46    5.13   0
   5   6  -4  349.91    6.81   0
   5   6  -4  331.62    5.32   0
  -5  -6   4  330.88    6.03   0
   5  -6  -4  322.97    4.02   0
   4  -6  -4  327.09    5.27   0
   4   6  -4  297.03    7.31   0
  -4  -6   4  291.50    7.41   0
  -4  -6   4  270.70    5.91   0
   4  -6  -4  315.91    4.96   0
   4   6  -4  276.23    5.25   0
   3  -6  -4 2121.56    9.82   0
  -3  -6   4 1992.91   11.51   0
   3   6  -4 2119.41   14.15   0
   3   6  -4 2124.78   12.17   0
  -3  -6   4 2107.92   13.76   0
  -2  -6   4  518.14    7.04   0
   2   6  -4  525.92    7.66   0
   2  -6  -4  628.80    6.46   0
  -2  -6   4  535.30    7.11   0
  -1  -6   4 4845.05   17.36   0
   1  -6  -4 4993.03   13.83   0
  -1  -6  -4  304.75    5.86   0
   1  -6   4  351.78    5.61   0
   1   6   4  304.34    6.53   0
   1  -6   4  365.55    5.80   0
   1   6   4  300.70    5.19   0
  -1  -6  -4  297.25    5.21   0
  -2  -6  -4 2091.50   12.34   0
   2  -6   4 1846.88   10.11   0
   2   6   4 2021.19    9.48   0
   2   6   4 2067.16   12.55   0
  -2  -6  -4 2050.47    9.17   0
   2  -6   4 1905.52    9.72   0
   3   6   4   29.42    4.62   0
  -3  -6  -4   33.39    4.65   0
  -3  -6  -4   28.79    3.79   0
   3  -6   4   19.71    3.77   0
   3  -6   4   23.27    3.84   0
  -3   6  -4   23.78    3.83   0
   3   6   4   33.93    2.77   0
  -4  -6  -4 1382.90   10.10   0
  -4   6  -4 1306.31    7.98   0
  -4  -6  -4 1353.81    7.43   0
   4   6   4 1381.83    9.89   0
   4  -6   4 1260.53    8.24   0
   4   6   4 1312.87    7.54   0
  -5   6  -4  804.51    6.45   0
   5   6   4  727.07    7.95   0
  -5  -6  -4  702.46    5.81   0
   5  -6   4  758.14    6.47   0
   5   6   4  677.94    5.80   0
   6   6   4  456.95    4.64   0
   6  -6   4  431.77    5.41   0
   6   6   4  508.03    6.41   0
  -6  -6  -4  463.80    4.64   0
  -6   6  -4  457.59    5.39   0
  -7  -6  -4   92.80    3.80   0
   7   6   4   90.55    3.84   0
   7   6   4  106.48    4.77   0
   7  -6   4   87.95    3.93   0
  -7   6  -4   88.91    3.89   0
  -8  -6  -4  399.89    4.13   0
   8  -6   4  419.26    5.18   0
  -8   6  -4  420.76    5.16   0
   8   6   4  416.53    4.13   0
   8   6   4  445.15    6.35   0
   9  -6   4   49.22    3.62   0
  -9   6  -4   52.98    2.67   0
   9   6   4   35.15    3.41   0
   9   6   4   43.96    4.21   0
  -9  -6  -4   43.07    3.42   0
 -10   6  -4  181.08    3.92   0
  10   6   4  187.09    3.97   0
  10   6   4  178.27    4.98   0
  10  -6   4  173.00    3.98   0
 -10  -6  -4  171.14    3.97   0
 -11   6  -4  252.04    4.31   0
  11   6   4  265.22    4.74   0
  11  -6   4  250.74    4.31   0
 -11  -6  -4  247.28    3.45   0
  11   6   4  277.08    4.20   0
  12   6   4   14.55    2.42   0
 -12   6  -4   14.01    2.33   0
  12  -6   4   19.21    3.35   0
  12   6   4   19.83    3.40   0
 -12  -6  -4   18.04    3.29   0
  13   6   4  122.96    3.18   0
 -13   6  -4  110.28    3.86   0
  13   6   4  133.12    4.19   0
 -13  -6  -4  125.09    4.02   0
  13  -6   4  115.53    3.97   0
 -14  -6  -4    1.74    3.11   0
  14   6   4    0.09    3.08   0
  14  -6   4   -2.81    3.00   0
  14   6   4   -0.64    2.19   0
 -14   6  -4    2.26    2.20   0
  15   7  -4   64.14    4.43   0
  15   7  -4   75.21    3.52   0
 -15  -7   4   74.33    3.71   0
 -15   7   4   73.42    3.74   0
  15  -7  -4   68.18    3.68   0
  14   7  -4    8.01    3.79   0
  14   7  -4   14.98    3.09   0
 -14  -7   4   15.38    3.20   0
  14  -7  -4   12.37    3.22   0
 -14   7   4   11.01    3.08   0
 -13  -7   4    3.66    3.12   0
  13   7  -4    3.28    3.16   0
  13   7  -4    1.30    3.06   0
 -13   7   4    6.71    3.14   0
  13  -7  -4    3.37    3.22   0
  12   7  -4  114.05    3.78   0
 -12   7   4  109.05    3.65   0
  12  -7  -4  118.40    3.73   0
  12   7  -4  111.70    4.95   0
 -12  -7   4   98.91    3.73   0
  11   7  -4  437.20    5.13   0
  11  -7  -4  395.70    5.08   0
 -11  -7   4  401.18    5.23   0
 -11   7   4  422.67    4.97   0
  11   7  -4  428.40    6.55   0
  10   7  -4    0.26    4.15   0
  10  -7  -4   -0.77    3.40   0
  10   7  -4    3.20    3.20   0
 -10   7   4    6.07    3.33   0
 -10  -7   4   -2.12    3.45   0
   9  -7  -4  416.96    5.07   0
   9   7  -4  371.54    5.20   0
   9   7  -4  408.73    6.70   0
  -9  -7   4  375.16    5.11   0
   8   7  -4  362.03    5.25   0
   8   7  -4  397.74    6.78   0
   8  -7  -4  372.19    5.06   0
  -8  -7   4  346.76    5.32   0
   7   7  -4  415.47    5.59   0
   7  -7  -4  409.53    5.20   0
   7   7  -4  440.47    7.10   0
  -7  -7   4  384.68    5.50   0
   6   7  -4    5.86    5.13   0
   6  -7  -4   14.44    3.48   0
  -6  -7   4    5.26    3.65   0
   6   7  -4    7.45    3.60   0
   5  -7  -4  164.91    4.12   0
  -5  -7   4  138.47    4.40   0
   5   7  -4  148.26    6.35   0
   5   7  -4  140.52    4.30   0
  -4  -7   4 2172.09   15.35   0
   4   7  -4 2260.04   16.29   0
   4  -7  -4 2207.98    9.55   0
   4  -7  -4 2194.25    9.19   0
  -4  -7   4 2121.20   10.96   0
   4   7  -4 2257.97   11.41   0
  -3  -7   4  101.89    4.03   0
  -3  -7   4  107.18    5.65   0
   3   7  -4  106.57    6.32   0
   3  -7  -4   80.06    4.24   0
  -2  -7   4 2309.58   14.03   0
   2  -7  -4 2336.38   10.45   0
  -2  -7   4 2260.59   11.38   0
   1  -7  -4  751.32    6.90   0
   1  -7  -4  736.91    6.11   0
  -1  -7   4  750.15    8.13   0
  -1  -7   4  713.03    7.02   0
   0  -7   4 1459.85   10.10   0
   0  -7   4 1425.32    9.12   0
   0  -7  -4 1322.66    7.62   0
   0  -7  -4 1339.34    9.09   0
  -1  -7  -4   32.92    4.28   0
   1  -7   4   13.99    4.09   0
   1   7   4   40.73    5.17   0
   1  -7   4   18.98    4.77   0
   1   7   4   31.85    2.99   0
  -1  -7  -4   39.39    4.04   0
  -2  -7  -4 7040.38   15.35   0
   2  -7   4 6393.69   17.04   0
   3   7   4  295.27    4.58   0
   3   7   4  291.31    5.62   0
   3  -7   4  276.56    5.02   0
  -3  -7  -4  305.47    6.28   0
   3  -7   4  292.31    4.79   0
  -3  -7  -4  292.27    3.83   0
  -4   7  -4  150.38    4.29   0
  -4  -7  -4  172.74    5.49   0
   4  -7   4  143.13    4.27   0
   4   7   4  170.64    4.86   0
  -4  -7  -4  157.90    4.01   0
   4   7   4  171.72    4.03   0
   5   7   4 1641.48   11.42   0
  -5  -7  -4 1574.98    7.94   0
  -5   7  -4 1597.61    8.12   0
   5  -7   4 1518.25    8.22   0
   5   7   4 1548.22    8.07   0
  -6   7  -4 1399.40    7.88   0
   6   7   4 1359.66    7.60   0
   6   7   4 1452.31   10.55   0
   6  -7   4 1297.85    7.03   0
  -6  -7  -4 1361.25    7.08   0
  -7  -7  -4   17.41    3.40   0
   7   7   4   15.86    4.05   0
  -7   7  -4   17.42    2.59   0
   7  -7   4   15.38    3.79   0
   7   7   4   14.69    2.48   0
   8   7   4   27.51    3.30   0
  -8   7  -4   29.46    3.56   0
  -8  -7  -4   22.19    2.37   0
   8  -7   4   34.43    3.56   0
   8   7   4   28.42    4.03   0
  -9  -7  -4  506.62    4.99   0
   9   7   4  542.88    6.96   0
   9  -7   4  536.51    5.21   0
  -9   7  -4  536.56    5.18   0
   9   7   4  546.14    5.13   0
  10   7   4   -0.01    3.28   0
  10  -7   4    4.34    3.18   0
 -10  -7  -4    3.04    3.17   0
  10   7   4   -2.85    3.23   0
 -10   7  -4    2.92    2.18   0
 -11  -7  -4   12.69    3.17   0
  11   7   4   13.01    3.26   0
  11  -7   4   12.40    3.15   0
  11   7   4   16.18    3.16   0
 -11   7  -4   10.79    3.23   0
  12   7   4    1.82    3.19   0
  12   7   4    2.29    3.12   0
 -12   7  -4    5.56    3.14   0
 -12  -7  -4    0.94    2.17   0
  12  -7   4    0.97    2.46   0
  13  -7   4  114.51    3.86   0
  13   7   4  127.66    3.86   0
 -13  -7  -4  102.65    3.78   0
  13   7   4  125.92    4.18   0
 -13   7  -4  109.98    3.81   0
  14   7   4   10.03    3.13   0
 -14  -7  -4    6.93    3.17   0
  14  -7   4    3.00    2.22   0
  14   7   4   10.50    3.23   0
 -14   7  -4    7.92    3.08   0
  14   8  -4    1.75    3.03   0
 -14  -8   4    2.62    3.15   0
  14  -8  -4    4.41    3.18   0
  14   8  -4    1.06    3.85   0
 -14   8   4    5.89    2.99   0
  13   8  -4    3.75    3.12   0
 -13  -8   4    5.81    3.09   0
  13   8  -4    3.95    3.08   0
  13  -8  -4    3.98    2.26   0
 -13   8   4    0.62    3.28   0
  12   8  -4   32.17    3.38   0
  12   8  -4   31.74    4.05   0
 -12  -8   4   35.50    3.33   0
  12  -8  -4   36.31    3.38   0
 -12   8   4   30.05    3.32   0
  11   8  -4   81.12    4.66   0
 -11  -8   4   73.24    3.69   0
  11  -8  -4   81.42    3.69   0
  11   8  -4   85.08    3.72   0
  10   8  -4    5.54    3.10   0
 -10  -8   4    5.91    3.37   0
  10   8  -4    1.43    4.74   0
  10  -8  -4    4.97    3.47   0
   9   8  -4  242.58    4.46   0
   9   8  -4  260.96    6.06   0
  -9  -8   4  221.85    5.25   0
   9  -8  -4  229.78    3.62   0
   8   8  -4    4.63    3.34   0
  -8  -8   4    2.10    3.24   0
   8  -8  -4    2.66    3.17   0
   8   8  -4    2.70    4.70   0
   7   8  -4   10.33    3.54   0
  -7  -8   4   14.17    4.22   0
   7   8  -4   13.17    4.85   0
   7  -8  -4   15.76    2.48   0
  -6  -8   4  240.41    5.00   0
   6   8  -4  268.43    7.25   0
   6  -8  -4  245.91    4.55   0
   6   8  -4  277.41    5.71   0
   5   8  -4   29.19    3.77   0
   5  -8  -4   26.53    3.62   0
   5   8  -4   27.42    5.86   0
  -5  -8   4   28.52    3.83   0
   4   8  -4    4.14    3.64   0
  -4  -8   4    4.00    4.31   0
   4  -8  -4   -0.44    3.57   0
   4   8  -4    1.35    5.17   0
   4  -8  -4   -2.74    3.69   0
  -3  -8   4 1436.43   13.25   0
   3  -8  -4 1426.60    8.24   0
  -3  -8   4 1429.36    8.87   0
   2  -8  -4    2.57    3.69   0
  -2  -8   4    9.44    4.41   0
   2  -8  -4    5.71    3.34   0
  -2  -8   4   11.67    3.33   0
  -1  -8   4   45.55    3.68   0
  -1  -8   4   48.25    4.63   0
   1  -8  -4   56.40    3.55   0
   1  -8  -4   55.46    4.62   0
   0  -8  -4    5.53    4.38   0
   0  -8   4    6.29    4.02   0
   0  -8   4    5.99    3.28   0
   0  -8  -4    9.54    3.33   0
   1  -8   4  372.93    5.41   0
   1  -8   4  380.16    5.55   0
  -1  -8  -4  336.09    5.65   0
  -1  -8  -4  327.43    3.95   0
   2   8   4 2654.68   13.50   0
   2  -8   4 2498.50   10.84   0
  -2  -8  -4 2665.38    9.54   0
   2  -8   4 2494.64   10.67   0
   2   8   4 2647.98    9.65   0
  -2  -8  -4 2796.34   13.94   0
   3   8   4  221.22    4.50   0
   3  -8   4  221.64    3.82   0
  -3  -8  -4  236.38    5.52   0
  -3  -8  -4  231.68    4.47   0
   3  -8   4  233.50    4.57   0
   3   8   4  230.45    6.17   0
   4  -8   4    6.39    3.49   0
   4   8   4    2.44    4.58   0
   4   8   4    1.23    3.57   0
  -4  -8  -4    2.60    4.44   0
  -4  -8  -4    6.12    3.58   0
   5   8   4  288.39    6.33   0
  -5  -8  -4  285.76    4.63   0
  -5   8  -4  254.21    4.71   0
   5  -8   4  236.22    4.57   0
   5   8   4  281.16    3.84   0
   6   8   4  590.88    7.82   0
  -6  -8  -4  573.42    5.48   0
  -6   8  -4  607.93    5.79   0
   6  -8   4  542.69    4.94   0
   6   8   4  556.94    5.46   0
  -7  -8  -4    8.54    3.36   0
   7  -8   4    2.48    2.53   0
   7   8   4    6.78    3.34   0
   7   8   4    0.61    3.80   0
  -7   8  -4    6.94    2.47   0
  -8  -8  -4    5.29    3.11   0
   8  -8   4    2.85    3.36   0
  -8   8  -4    4.15    3.19   0
   8   8   4   -0.17    3.10   0
   8   8   4    2.08    3.80   0
   9  -8   4  527.78    5.33   0
   9   8   4  566.60    7.09   0
  -9  -8  -4  502.93    4.50   0
   9   8   4  534.54    4.62   0
  -9   8  -4  511.12    5.40   0
 -10   8  -4   23.32    2.29   0
  10   8   4   15.89    3.94   0
  10   8   4   20.52    3.14   0
  10  -8   4   19.32    2.39   0
 -10  -8  -4   19.14    3.06   0
  11   8   4   99.90    4.07   0
  11   8   4   99.08    3.46   0
 -11   8  -4   86.06    3.51   0
 -11  -8  -4   82.66    2.69   0
  11  -8   4   82.60    2.69   0
 -12   8  -4    4.47    3.19   0
  12   8   4    7.35    3.13   0
  12  -8   4    6.74    3.18   0
  12   8   4   10.96    3.84   0
 -12  -8  -4   12.86    3.25   0
  13  -8   4   36.03    3.32   0
  13   8   4   31.62    4.18   0
 -13  -8  -4   33.10    3.32   0
  13   8   4   35.01    2.50   0
 -13   8  -4   31.85    3.34   0
  14   8   4   -1.03    3.19   0
 -14   8  -4    1.04    3.12   0
  14   8   4   -3.74    3.19   0
 -14  -8  -4    3.40    3.08   0
  14  -8   4    4.73    2.30   0
 -14  -9   4   14.29    3.24   0
  14   9  -4   20.43    3.20   0
  14  -9  -4   22.66    3.38   0
  14   9  -4   13.12    4.16   0
  13  -9  -4    5.34    3.12   0
  13   9  -4    2.10    3.85   0
 -13  -9   4   -1.63    3.19   0
  13   9  -4    2.11    2.99   0
  12  -9  -4   39.76    3.55   0
 -12  -9   4   40.82    3.47   0
  12   9  -4   43.11    4.86   0
  12   9  -4   39.70    3.55   0
  11   9  -4  317.28    7.38   0
  11   9  -4  316.42    4.85   0
 -11  -9   4  298.43    4.84   0
  11  -9  -4  295.20    4.58   0
  10   9  -4  367.05    4.92   0
  10  -9  -4  310.75    4.52   0
 -10  -9   4  338.02    4.85   0
  10   9  -4  369.22    7.71   0
   9   9  -4  346.92    7.59   0
  -9  -9   4  334.20    5.13   0
   9  -9  -4  350.08    4.69   0
   9   9  -4  320.14    5.22   0
   8   9  -4   14.42    3.34   0
   8  -9  -4    9.79    3.26   0
   8   9  -4   14.12    4.85   0
  -8  -9   4   14.76    3.35   0
   7  -9  -4  234.25    4.28   0
  -7  -9   4  243.68    4.62   0
   7   9  -4  264.60    9.02   0
   7   9  -4  256.34    4.68   0
   6   9  -4  136.29    8.36   0
   6   9  -4  143.24    4.21   0
   6  -9  -4  115.60    3.94   0
  -6  -9   4  135.74    4.28   0
   5  -9  -4  125.04    3.92   0
   5   9  -4  114.35    4.19   0
  -5  -9   4  117.60    4.84   0
  -4  -9   4  290.73    5.07   0
   4  -9  -4  320.34    4.82   0
   4  -9  -4  328.59    4.54   0
  -3  -9   4   24.65    5.31   0
   3  -9  -4   26.36    3.70   0
  -3  -9   4   21.02    4.55   0
   2  -9  -4  328.31    5.68   0
  -2  -9   4  341.92    7.50   0
   2  -9  -4  338.01    4.49   0
  -2  -9   4  354.04    5.68   0
  -1  -9   4    1.82    4.20   0
  -1  -9   4    4.52    4.05   0
   1  -9  -4    6.70    3.54   0
   1  -9  -4    2.45    3.26   0
   0  -9   4    8.55    3.36   0
   0  -9  -4   12.73    3.77   0
   0  -9   4    4.47    3.40   0
   0  -9   4    8.28    3.32   0
   0  -9  -4   14.19    2.28   0
  -1  -9  -4 1463.37    9.75   0
   1  -9   4 1502.50    9.08   0
   1  -9   4 1561.43    8.44   0
  -1  -9  -4 1439.01    7.29   0
   2  -9   4  533.08    6.09   0
  -2  -9  -4  736.79    8.37   0
  -2  -9  -4  698.88    5.74   0
   2   9   4  691.90    5.81   0
   2  -9   4  558.39    5.77   0
   3  -9   4  542.75    5.43   0
   3   9   4  579.16    5.53   0
   3   9   4  577.45    8.11   0
  -3  -9  -4  575.94    5.43   0
  -3  -9  -4  602.70    8.09   0
   3  -9   4  525.62    5.47   0
  -4  -9  -4  501.01    4.53   0
   4  -9   4  453.11    5.14   0
  -4  -9  -4  515.53    8.15   0
   4   9   4  528.50    7.91   0
   4   9   4  500.15    5.29   0
   5   9   4   42.94    4.92   0
  -5  -9  -4   37.66    3.46   0
   5   9   4   42.14    3.48   0
   5  -9   4   39.89    3.50   0
  -6  -9  -4    2.02    3.26   0
   6  -9   4    8.99    3.47   0
  -6   9  -4    7.66    3.32   0
   6   9   4    5.72    4.14   0
   6   9   4   11.05    3.29   0
  -7   9  -4   29.11    3.40   0
   7   9   4   23.09    3.30   0
   7  -9   4   29.53    3.48   0
   7   9   4   27.37    4.39   0
  -7  -9  -4   28.97    3.30   0
   8  -9   4  536.39    5.35   0
  -8   9  -4  536.97    5.41   0
   8   9   4  592.48    7.65   0
  -8  -9  -4  533.74    5.18   0
   8   9   4  554.09    4.57   0
   9   9   4    8.88    3.77   0
   9   9   4   10.36    2.32   0
  -9   9  -4   14.36    3.19   0
  -9  -9  -4   13.30    3.08   0
   9  -9   4   14.32    3.29   0
  10  -9   4   42.33    3.43   0
  10   9   4   45.25    3.20   0
 -10  -9  -4   40.00    2.31   0
 -10   9  -4   35.98    2.50   0
  10   9   4   40.43    4.08   0
  11  -9   4   42.13    3.57   0
  11   9   4   45.90    2.50   0
 -11  -9  -4   34.37    3.31   0
 -11   9  -4   41.17    3.39   0
  11   9   4   46.81    3.60   0
  12   9   4  104.54    3.64   0
  12   9   4   94.66    4.66   0
  12  -9   4   86.12    3.64   0
 -12  -9  -4   94.22    3.56   0
 -12   9  -4   78.74    2.75   0
  13   9   4    8.24    3.20   0
  13  -9   4    4.31    3.25   0
  13   9   4    8.47    3.94   0
 -13   9  -4    7.90    3.03   0
 -13  -9  -4    6.22    3.18   0
  13  10  -4    3.70    3.16   0
 -13 -10   4    1.24    3.98   0
  13 -10  -4    3.08    3.18   0
  13  10  -4   -1.26    4.52   0
  12  10  -4   47.54    5.05   0
  12 -10  -4   41.92    3.52   0
 -12 -10   4   35.61    3.60   0
  12  10  -4   51.91    3.55   0
 -11 -10   4    5.62    3.23   0
  11 -10  -4    8.26    2.41   0
  11  10  -4    9.51    4.98   0
  11  10  -4    9.45    3.13   0
  10  10  -4   99.98    6.54   0
  10 -10  -4   83.12    2.86   0
 -10 -10   4   97.02    3.78   0
  10  10  -4  107.65    3.92   0
   9 -10  -4   85.07    3.64   0
  -9 -10   4   75.24    3.57   0
   9  10  -4   85.05    3.55   0
   9  10  -4   86.24    7.96   0
   8 -10  -4   10.15    3.28   0
  -8 -10   4    6.39    3.35   0
   8  10  -4    1.87    3.33   0
  -7 -10   4   12.24    3.40   0
   7 -10  -4   24.73    3.28   0
   7  10  -4   14.25    3.39   0
  -6 -10   4   -1.81    4.08   0
   6  10  -4    1.94    3.33   0
   6 -10  -4   -3.70    3.08   0
   5 -10  -4   33.03    3.47   0
  -5 -10   4   34.16    3.62   0
   5 -10  -4   29.89    3.33   0
   5  10  -4   41.41    4.33   0
   4 -10  -4  488.85    5.24   0
  -4 -10   4  458.05    5.76   0
   4 -10  -4  474.60    4.34   0
  -3 -10   4 1028.75    7.90   0
   3 -10  -4 1003.36    7.25   0
  -3 -10   4 1012.30   12.69   0
   2 -10  -4  154.98    4.43   0
  -2 -10   4  110.51    5.81   0
   2 -10  -4  142.04    3.23   0
  -2 -10   4  116.00    4.23   0
  -1 -10   4  334.48    4.99   0
  -1 -10   4  333.88    6.38   0
   1 -10  -4  346.46    5.41   0
   1 -10  -4  324.77    4.52   0
   0 -10   4   82.97    3.80   0
   0 -10  -4  101.37    3.77   0
   0 -10  -4  111.26    4.87   0
   0 -10   4   83.69    3.83   0
   0 -10   4   81.84    4.07   0
   1 -10   4  508.73    6.09   0
  -1 -10  -4  571.00    6.67   0
  -1 -10  -4  551.65    5.34   0
   1 -10   4  552.96    5.98   0
   2 -10   4   18.56    3.27   0
  -2 -10  -4   11.34    4.21   0
   2 -10   4   23.30    4.06   0
  -2 -10  -4   13.87    3.38   0
  -3 -10  -4  165.59    5.42   0
   3 -10   4  146.08    3.81   0
   3 -10   4  142.54    3.93   0
   3  10   4  155.33    4.04   0
  -3 -10  -4  157.95    3.97   0
   4 -10   4   71.77    3.60   0
  -4 -10  -4   84.27    5.53   0
   4  10   4   82.93    5.70   0
   4  10   4   86.92    2.86   0
  -4 -10  -4   82.61    3.57   0
   5  10   4  309.15    7.61   0
  -5 -10  -4  307.58    4.43   0
   5  10   4  291.59    3.72   0
   5 -10   4  304.45    4.89   0
   6  10   4  333.22    7.81   0
  -6 -10  -4  323.90    4.48   0
   6  10   4  324.69    4.49   0
   6 -10   4  285.93    4.71   0
   7 -10   4  164.72    4.06   0
   7  10   4  175.09    6.28   0
  -7 -10  -4  171.57    3.91   0
   7  10   4  171.54    3.88   0
  -8  10  -4    6.86    3.30   0
  -8 -10  -4    1.71    3.19   0
   8 -10   4   -0.94    3.40   0
   8  10   4    3.69    3.95   0
   8  10   4    5.80    3.22   0
  -9 -10  -4    9.52    3.13   0
   9  10   4    8.51    4.57   0
  -9  10  -4   13.36    3.28   0
   9 -10   4   11.95    3.36   0
   9  10   4    6.11    3.15   0
  10 -10   4   32.20    2.49   0
 -10 -10  -4   36.65    2.41   0
 -10  10  -4   33.75    3.22   0
  10  10   4   42.51    4.11   0
  10  10   4   36.73    2.44   0
  11  10   4   39.84    3.37   0
  11  10   4   34.44    4.10   0
 -11  10  -4   30.72    2.55   0
 -11 -10  -4   30.86    2.54   0
  11 -10   4   31.38    2.57   0
  12  10   4    4.64    3.86   0
 -12  10  -4   -1.32    3.01   0
  12 -10   4    4.69    2.30   0
  12  10   4    6.98    3.08   0
 -12 -10  -4    5.01    3.06   0
  13  10   4   -0.73    2.24   0
  13 -10   4    7.34    3.13   0
  13  10   4   -0.77    3.96   0
 -13  10  -4   -1.77    3.04   0
 -13 -10  -4    1.94    3.09   0
 -13 -11   4   48.45    4.37   0
  13 -11  -4   52.17    3.54   0
  13  11  -4   55.19    6.82   0
  13  11  -4   55.71    7.22   0
  13  11  -4   56.17    3.72   0
  12  11  -4    6.24    7.24   0
  12 -11  -4    5.63    3.10   0
  12  11  -4    4.85    7.11   0
  12  11  -4    0.30    3.27   0
 -12 -11   4    7.79    3.27   0
  11 -11  -4   79.95    3.74   0
 -11 -11   4   82.47    3.90   0
  11  11  -4   90.70    3.85   0
 -10 -11   4  156.84    4.21   0
  10 -11  -4  154.35    4.23   0
  10  11  -4  168.12    4.74   0
   9 -11  -4   20.04    3.37   0
  -9 -11   4   24.76    3.33   0
   9  11  -4   28.52    3.36   0
  -8 -11   4   14.39    3.25   0
   8 -11  -4   21.70    2.35   0
   8  11  -4   13.35    3.12   0
   7  11  -4  166.72    4.74   0
   7 -11  -4  152.89    3.90   0
  -7 -11   4  168.19    3.87   0
  -6 -11   4   73.46    3.65   0
   6 -11  -4   75.09    3.46   0
   6  11  -4   82.69    3.71   0
   5 -11  -4  716.24    6.22   0
  -5 -11   4  730.88    6.52   0
   5 -11  -4  702.08    5.48   0
   4 -11  -4    5.94    3.36   0
  -4 -11   4    7.92    3.64   0
   4 -11  -4    5.35    2.37   0
   3 -11  -4  962.54    7.25   0
   3 -11  -4  960.93    6.16   0
  -3 -11   4  932.97   14.47   0
  -3 -11   4  917.94    6.99   0
  -2 -11   4   -0.15    4.87   0
   2 -11  -4    5.13    4.48   0
   2 -11  -4    3.54    3.27   0
  -2 -11   4    5.54    3.50   0
   1 -11  -4  695.38    6.75   0
  -1 -11   4  735.92    8.70   0
  -1 -11   4  742.04    6.25   0
   1 -11  -4  676.83    5.51   0
   0 -11   4   62.14    3.68   0
   0 -11   4   61.14    4.72   0
   0 -11  -4   88.31    4.16   0
   0 -11   4   58.63    3.57   0
   0 -11  -4   90.90    3.68   0
   1 -11   4   97.61    3.99   0
  -1 -11  -4  113.10    4.93   0
  -1 -11  -4  105.93    2.89   0
   1 -11   4  103.02    3.75   0
   2 -11   4   44.50    3.38   0
  -2 -11  -4   51.02    4.72   0
   2 -11   4   42.44    4.30   0
  -2 -11  -4   41.31    3.46   0
   3 -11   4   66.62    4.17   0
   3 -11   4   73.35    3.47   0
  -3 -11  -4   75.19    5.38   0
   3  11   4   72.27    3.46   0
  -3 -11  -4   70.53    3.46   0
  -4 -11  -4   20.33    3.40   0
   4 -11   4   17.58    3.13   0
  -4 -11  -4   19.64    4.99   0
   4 -11   4   15.59    3.18   0
   4  11   4   19.28    3.28   0
   5 -11   4   31.04    3.47   0
  -5 -11  -4   26.98    3.27   0
   5  11   4   28.92    3.20   0
   6  11   4    6.58    5.14   0
  -6 -11  -4    7.09    3.12   0
   6  11   4    9.50    3.23   0
   6 -11   4    2.12    3.17   0
   7  11   4  225.32    7.61   0
  -7 -11  -4  193.98    4.11   0
   7 -11   4  180.01    4.12   0
   7  11   4  208.08    4.07   0
   8 -11   4   96.77    3.90   0
   8  11   4  106.28    6.48   0
  -8 -11  -4   92.28    3.56   0
   8  11   4   97.42    3.61   0
   9  11   4   22.50    5.16   0
   9 -11   4   14.36    2.41   0
  -9 -11  -4   25.54    3.08   0
   9  11   4   22.33    3.08   0
 -10  11  -4   79.83    3.56   0
 -10 -11  -4   81.84    3.54   0
  10 -11   4   74.81    3.71   0
  10  11   4   86.14    5.44   0
  10  11   4   88.79    3.52   0
  11  11   4   37.21    4.96   0
 -11  11  -4   38.13    3.34   0
  11 -11   4   41.64    3.43   0
 -11 -11  -4   40.42    3.29   0
  11  11   4   43.85    3.36   0
  12 -11   4   12.27    3.28   0
  12  11   4   27.38    4.85   0
 -12 -11  -4   19.76    3.27   0
 -12  11  -4   17.34    3.30   0
  12  11   4   26.46    3.31   0
 -12 -12   4   17.16    3.31   0
  12 -12  -4    9.31    3.29   0
  12  12  -4   15.66    3.33   0
  11 -12  -4   -1.49    3.19   0
 -11 -12   4    3.88    3.80   0
  11  12  -4    1.67    3.07   0
  10  12  -4   61.31    3.57   0
  10 -12  -4   70.40    3.56   0
 -10 -12   4   62.74    3.61   0
   9 -12  -4   27.98    3.45   0
   9  12  -4   35.07    3.41   0
  -9 -12   4   35.98    3.40   0
   8 -12  -4   25.20    3.19   0
  -8 -12   4   30.45    3.44   0
   8  12  -4   33.31    3.41   0
  -7 -12   4   23.86    3.28   0
   7  12  -4   21.01    3.37   0
   7 -12  -4   33.41    3.34   0
   6 -12  -4   36.83    3.44   0
   6 -12  -4   38.79    3.33   0
  -6 -12   4   39.41    3.37   0
   5 -12  -4   29.73    3.23   0
   5 -12  -4   28.43    3.41   0
  -5 -12   4   31.01    3.39   0
   4 -12  -4    2.23    3.23   0
   4 -12  -4    2.35    3.35   0
  -4 -12   4    5.61    3.29   0
   3 -12  -4   26.99    3.50   0
   3 -12  -4   27.03    3.25   0
  -3 -12   4   37.77    3.42   0
  -2 -12   4  180.00    7.10   0
   2 -12  -4  197.95    3.83   0
   2 -12  -4  200.52    4.51   0
  -2 -12   4  179.44    4.05   0
   1 -12  -4  709.66    7.05   0
   1 -12  -4  707.04    5.39   0
  -1 -12   4  743.40    9.03   0
  -1 -12   4  762.04    6.52   0
   0 -12   4   28.54    4.29   0
   0 -12   4   36.42    3.41   0
   0 -12   4   34.40    3.38   0
   0 -12  -4   45.24    3.65   0
   0 -12  -4   42.72    3.39   0
   1 -12   4   13.97    3.23   0
  -1 -12  -4   10.52    4.26   0
   1 -12   4   11.98    3.15   0
  -1 -12  -4   17.08    3.12   0
   1 -12   4   10.02    3.13   0
   2 -12   4  199.86    4.22   0
   2 -12   4  206.58    4.92   0
  -2 -12  -4  222.00    4.04   0
  -2 -12  -4  239.32    6.08   0
   3 -12   4  299.10    5.40   0
  -3 -12  -4  302.39    4.42   0
  -3 -12  -4  310.21    7.51   0
   3 -12   4  293.17    4.58   0
  -4 -12  -4   67.78    3.55   0
   4 -12   4   58.51    3.59   0
   4 -12   4   53.54    3.61   0
  -4 -12  -4   69.26    6.00   0
   4  12   4   69.54    3.56   0
   5 -12   4  110.45    3.71   0
   5  12   4  127.71    3.70   0
  -5 -12  -4  129.83    3.66   0
   6  12   4    6.22    3.17   0
  -6 -12  -4    5.89    3.15   0
   6 -12   4   -1.54    3.24   0
   7  12   4   99.40    3.62   0
  -7 -12  -4   96.97    2.79   0
   7 -12   4  100.45    3.69   0
   8 -12   4  120.23    3.76   0
  -8 -12  -4  147.88    3.80   0
   8  12   4  138.98    3.90   0
   9  12   4   28.54    2.37   0
  -9 -12  -4   18.78    2.38   0
   9 -12   4   15.96    3.17   0
  10  12   4   13.58    7.00   0
  10  12   4    9.83    3.32   0
  10 -12   4   11.69    3.21   0
 -10 -12  -4   13.04    3.13   0
  11  12   4    2.18    5.75   0
  11 -12   4    1.04    2.33   0
 -11 -12  -4    1.43    2.17   0
  11  12   4    2.35    3.11   0
  12 -12   4    4.48    2.25   0
 -12 -12  -4    8.45    3.01   0
  12  12   4    6.70    5.53   0
  12  12   4    2.18    3.11   0
 -11 -13   4   41.29    3.54   0
  11 -13  -4   42.76    3.23   0
  11  13  -4   39.62    3.52   0
  10  13  -4   21.44    3.31   0
 -10 -13   4   26.93    3.23   0
  10 -13  -4   14.09    3.15   0
   9 -13  -4  186.20    4.17   0
  -9 -13   4  183.64    4.38   0
   9  13  -4  201.48    4.48   0
   8 -13  -4   18.20    3.28   0
  -8 -13   4   22.62    3.35   0
   8  13  -4   25.45    3.38   0
   7 -13  -4  162.99    4.11   0
  -7 -13   4  164.60    4.36   0
   7 -13  -4  169.60    3.76   0
   6 -13  -4  117.82    3.89   0
  -6 -13   4   93.55    3.78   0
   6 -13  -4  102.86    2.68   0
   5 -13  -4    6.13    3.14   0
  -5 -13   4    2.23    3.74   0
   5 -13  -4    5.94    3.00   0
   4 -13  -4    6.31    3.26   0
  -4 -13   4    5.86    3.24   0
   4 -13  -4   10.39    3.11   0
   4 -13  -4   11.96    3.08   0
  -3 -13   4    6.80    3.22   0
   3 -13  -4    1.77    3.28   0
   3 -13  -4    4.58    3.12   0
   2 -13  -4   35.79    4.16   0
  -2 -13   4   39.22    4.16   0
   2 -13  -4   37.16    3.43   0
  -2 -13   4   40.09    5.63   0
  -1 -13   4   71.79    4.75   0
   1 -13  -4   60.25    3.68   0
   1 -13  -4   66.31    3.46   0
  -1 -13   4   75.97    3.50   0
   0 -13   4    7.68    3.18   0
   0 -13  -4   11.23    3.94   0
   0 -13   4    8.54    3.11   0
   0 -13   4    9.09    4.09   0
   0 -13  -4    4.96    3.15   0
  -1 -13  -4   73.52    4.60   0
   1 -13   4   76.41    4.44   0
   1 -13   4   78.32    3.60   0
  -1 -13  -4   67.50    2.58   0
   1 -13   4   79.53    3.57   0
  -2 -13  -4   14.39    2.32   0
   2 -13   4    9.40    3.09   0
  -2 -13  -4   14.93    4.76   0
   2 -13   4   10.88    3.33   0
  -3 -13  -4   84.19    2.80   0
  -3 -13  -4   93.50    5.51   0
   3 -13   4   80.38    3.74   0
   3 -13   4   88.85    3.62   0
   4 -13   4    3.06    2.91   0
  -4 -13  -4    3.96    2.17   0
   4 -13   4   -0.94    3.05   0
   5 -13   4   28.82    3.17   0
   5 -13   4   32.30    3.20   0
   5  13   4   32.39    2.41   0
  -5 -13  -4   29.69    3.30   0
  -6 -13  -4   70.92    3.42   0
   6  13   4   69.50    3.43   0
   6 -13   4   72.40    3.45   0
  -7 -13  -4   22.75    3.33   0
   7  13   4   20.89    2.44   0
   7 -13   4   27.60    3.36   0
  -8 -13  -4   94.86    3.64   0
   8  13   4   97.32    3.58   0
   8 -13   4   75.11    2.73   0
   9 -13   4   23.48    3.38   0
  -9 -13  -4   15.52    3.27   0
   9  13   4   26.44    3.21   0
 -10 -13  -4   57.33    2.72   0
  10 -13   4   60.19    3.50   0
  10  13   4   76.43    3.53   0
 -11 -13  -4    4.91    2.16   0
  11 -13   4    7.68    3.16   0
  11  13   4   10.60    3.06   0
 -10 -14   4    4.52    3.11   0
  10  14  -4    5.08    3.26   0
  10 -14  -4    6.67    3.07   0
   9 -14  -4   74.70    3.49   0
   9  14  -4   79.60    3.83   0
   9 -14  -4   61.66    3.73   0
  -9 -14   4   90.55    3.90   0
   8 -14  -4   45.08    3.27   0
   8 -14  -4   34.86    2.60   0
  -8 -14   4   24.57    3.40   0
   7 -14  -4  104.04    3.90   0
   7 -14  -4  107.31    3.70   0
  -7 -14   4  118.38    3.90   0
   6 -14  -4    8.11    2.19   0
   6 -14  -4    7.33    3.02   0
  -6 -14   4    6.28    3.00   0
  -5 -14   4   33.24    3.36   0
   5 -14  -4   30.64    2.96   0
   5 -14  -4   24.12    3.38   0
   4 -14  -4  107.80    3.51   0
   4 -14  -4  107.56    3.47   0
  -4 -14   4   97.73    3.87   0
   4 -14  -4  114.46    3.85   0
   3 -14  -4  308.22    4.94   0
   3 -14  -4  323.04    4.38   0
   3 -14  -4  313.40    4.32   0
  -3 -14   4  315.93    4.66   0
   2 -14  -4   11.04    3.11   0
   2 -14  -4    3.17    3.42   0
  -2 -14   4    2.18    3.21   0
  -2 -14   4    4.34    5.61   0
  -1 -14   4   53.80    5.05   0
   1 -14  -4   52.13    3.75   0
   1 -14  -4   53.95    3.22   0
  -1 -14   4   54.02    3.45   0
   0 -14  -4   64.26    4.49   0
   0 -14   4   55.23    4.28   0
   0 -14   4   52.56    3.57   0
   0 -14   4   56.31    3.30   0
   0 -14  -4   61.33    3.34   0
  -1 -14  -4  254.41    5.93   0
   1 -14   4  270.19    5.70   0
   1 -14   4  286.30    4.59   0
   1 -14   4  279.82    4.56   0
  -1 -14  -4  245.79    4.13   0
  -2 -14  -4  198.82    3.95   0
   2 -14   4  152.02    3.80   0
   2 -14   4  150.45    4.87   0
  -2 -14  -4  199.18    5.94   0
   2 -14   4  170.15    4.05   0
  -3 -14  -4   95.48    3.60   0
  -3 -14  -4   98.50    7.12   0
   3 -14   4   97.05    4.42   0
   3 -14   4  105.66    3.57   0
   4 -14   4  202.02    4.95   0
   4 -14   4  217.85    4.36   0
  -4 -14  -4  224.83    3.43   0
  -5 -14  -4   40.17    3.18   0
   5 -14   4   37.74    3.32   0
   5 -14   4   42.19    3.17   0
   6  14   4    8.45    3.01   0
  -6 -14  -4    6.68    2.17   0
   6 -14   4    9.73    3.03   0
   6 -14   4    8.64    3.09   0
   7 -14   4   12.60    3.13   0
  -7 -14  -4   18.68    3.23   0
   7  14   4   16.69    3.16   0
   8 -14   4    5.60    3.21   0
  -8 -14  -4    6.08    3.21   0
   8  14   4    6.16    3.19   0
   9 -14   4    5.65    3.16   0
  -9 -14  -4    4.10    2.21   0
   9  14   4    3.94    3.13   0
 -10 -14  -4    0.68    2.10   0
  10  14   4    2.87    2.07   0
  10 -14   4    2.85    3.16   0
  -9 -15   4   17.98    3.17   0
   9 -15  -4   21.65    3.16   0
   9 -15  -4   12.63    3.38   0
   8 -15  -4    9.31    3.16   0
  -8 -15   4   12.46    3.20   0
   8 -15  -4    6.37    3.33   0
  -7 -15   4   10.91    3.37   0
   7 -15  -4    7.06    3.16   0
   7 -15  -4    5.49    3.06   0
  -6 -15   4    5.84    3.16   0
   6 -15  -4    4.58    3.13   0
   6 -15  -4    6.43    3.09   0
   5 -15  -4    3.99    3.15   0
   5 -15  -4    2.19    2.16   0
   5 -15  -4   -1.82    3.02   0
  -5 -15   4    5.29    3.04   0
   4 -15  -4   24.07    3.23   0
   4 -15  -4   30.85    3.25   0
  -4 -15   4   28.79    3.25   0
   4 -15  -4   25.35    3.15   0
  -3 -15   4    2.39    3.09   0
   3 -15  -4    8.16    3.02   0
   3 -15  -4    0.91    3.23   0
   3 -15  -4    5.58    2.94   0
   2 -15  -4  137.10    4.84   0
  -2 -15   4  142.95    9.69   0
   2 -15  -4  135.55    3.01   0
  -2 -15   4  138.17    9.65   0
  -2 -15   4  143.29    4.53   0
   1 -15  -4    5.74    3.19   0
  -1 -15   4    0.78    3.14   0
  -1 -15   4    0.12    4.81   0
   1 -15  -4    4.40    2.25   0
   0 -15   4  126.13    3.71   0
   0 -15  -4  138.12    3.70   0
   0 -15   4  120.74    5.17   0
   0 -15   4  134.98    3.77   0
   0 -15  -4  129.10    4.93   0
   1 -15   4  121.53    3.77   0
  -1 -15  -4  102.49    5.32   0
   1 -15   4  127.97    3.82   0
   1 -15   4  119.90    4.89   0
  -1 -15  -4  104.69    3.65   0
   2 -15   4  244.97    4.29   0
  -2 -15  -4  238.42    3.44   0
   2 -15   4  208.98    5.46   0
  -2 -15  -4  266.45    7.29   0
   2 -15   4  245.22    4.38   0
  -3 -15  -4    5.94    3.11   0
   3 -15   4    2.90    3.75   0
  -3 -15  -4    4.84    7.58   0
   3 -15   4    2.03    3.06   0
  -4 -15  -4  158.63    3.14   0
   4 -15   4  153.37    4.26   0
   4 -15   4  159.40    3.98   0
  -5 -15  -4   25.84    3.28   0
   5 -15   4   31.15    3.21   0
   5 -15   4   26.11    3.26   0
  -6 -15  -4    7.10    3.21   0
   6 -15   4    7.39    3.17   0
   6 -15   4   10.64    3.09   0
   7 -15   4    4.85    2.25   0
  -7 -15  -4   -0.76    3.09   0
   7 -15   4   -0.76    2.99   0
   7  15   4   -2.79    3.07   0
   8 -15   4    5.50    3.13   0
  -8 -15  -4    9.06    2.98   0
   8 -15   4    6.59    3.07   0
   8  15   4   -0.89    2.29   0
  -9 -15  -4    8.94    3.00   0
   9  15   4    5.92    2.97   0
   9 -15   4    5.01    3.09   0
  -8 -16   4   12.63    3.37   0
   8 -16  -4    6.71    3.09   0
   8 -16  -4   11.99    3.14   0
  -7 -16   4   -4.65    3.79   0
   7 -16  -4   -2.52    2.98   0
   7 -16  -4    1.62    3.24   0
   6 -16  -4   26.02    3.28   0
  -6 -16   4   21.56    3.24   0
   6 -16  -4   30.95    3.21   0
   6 -16  -4   23.68    3.34   0
  -5 -16   4    3.50    3.09   0
   5 -16  -4    6.93    3.14   0
   5 -16  -4    3.53    3.00   0
   5 -16  -4    2.65    3.01   0
  -4 -16   4    9.24    3.14   0
   4 -16  -4    3.95    3.20   0
   4 -16  -4    8.04    2.96   0
   4 -16  -4    6.06    3.05   0
  -3 -16   4   30.58    3.29   0
   3 -16  -4   24.64    4.08   0
   3 -16  -4   32.56    3.22   0
   3 -16  -4   31.41    3.25   0
   2 -16  -4    9.64    3.96   0
  -2 -16   4   11.20    3.05   0
   2 -16  -4    4.25    3.03   0
  -1 -16   4    3.09    2.99   0
  -1 -16   4    2.46    4.42   0
   1 -16  -4    1.04    4.11   0
   1 -16  -4    0.25    2.98   0
  -1 -16   4    6.88    3.09   0
   0 -16  -4   63.69    4.58   0
   0 -16   4   65.99    3.28   0
   0 -16   4   63.95    4.61   0
   0 -16   4   64.26    3.41   0
   0 -16  -4   67.62    3.54   0
   1 -16   4   18.26    4.17   0
  -1 -16  -4   13.32    4.08   0
   1 -16   4   13.79    3.15   0
   1 -16   4   16.36    3.25   0
  -1 -16  -4   12.90    3.21   0
  -2 -16  -4   53.06    3.57   0
  -2 -16  -4   56.85    5.89   0
   2 -16   4   58.82    3.36   0
   2 -16   4   40.04    3.78   0
   2 -16   4   42.54    3.33   0
   3 -16   4    5.81    3.87   0
  -3 -16  -4    4.72    2.16   0
   3 -16   4    5.50    3.09   0
   3 -16   4    3.98    3.03   0
   4 -16   4   90.27    3.54   0
   4 -16   4   76.57    3.81   0
  -4 -16  -4   89.22    3.67   0
  -5 -16  -4   13.59    3.18   0
   5 -16   4    9.91    3.08   0
   5 -16   4    7.28    3.13   0
   6 -16   4    2.22    3.07   0
  -6 -16  -4    3.17    3.03   0
   6 -16   4    4.10    3.08   0
  -7 -16  -4    6.67    3.02   0
   7 -16   4    4.84    3.10   0
   7 -16   4    0.09    2.98   0
  -6 -17   4    4.42    3.02   0
   6 -17  -4    3.29    3.84   0
   6 -17  -4    2.99    2.22   0
   6 -17  -4    6.58    2.21   0
  -5 -17   4    0.58    3.14   0
   5 -17  -4    4.77    2.92   0
   5 -17  -4    1.72    3.00   0
   5 -17  -4    2.69    3.16   0
   4 -17  -4    5.36    3.99   0
  -4 -17   4   11.36    3.30   0
   4 -17  -4    9.41    3.09   0
   4 -17  -4   10.45    3.00   0
   3 -17  -4    3.12    3.11   0
  -3 -17   4    3.72    2.91   0
   3 -17  -4    0.46    2.97   0
   3 -17  -4    3.87    2.10   0
   2 -17  -4   14.60    4.13   0
  -2 -17   4   16.14    3.27   0
   2 -17  -4   13.67    3.08   0
   1 -17  -4    4.61    3.91   0
  -1 -17   4    8.09    5.69   0
   1 -17  -4   -0.41    3.13   0
  -1 -17   4    9.47    3.11   0
  -1 -17   4    5.09    5.73   0
  -1 -17   4    5.66    3.16   0
   0 -17  -4    1.49    3.83   0
   0 -17  -4   -4.31    2.96   0
   0 -17   4    1.82    3.01   0
   0 -17   4    3.11    4.68   0
   0 -17   4    3.13    2.91   0
  -1 -17  -4   46.37    5.77   0
   1 -17   4   45.01    4.60   0
  -1 -17  -4   51.76    3.37   0
   1 -17   4   44.99    3.57   0
   1 -17   4   49.85    3.57   0
   2 -17   4   36.77    4.23   0
   2 -17   4   37.77    3.33   0
  -2 -17  -4   52.36    3.28   0
  -2 -17  -4   43.69    7.91   0
   2 -17   4   42.12    3.49   0
  -3 -17  -4    7.36    3.12   0
   3 -17   4    4.66    3.12   0
   3 -17   4    1.37    3.06   0
   3 -17   4    4.71    3.07   0
   4 -17   4    2.79    3.77   0
  -4 -17  -4    0.80    3.06   0
   4 -17   4    0.93    3.20   0
   4 -17   4    1.24    3.00   0
  -5 -17  -4    5.14    3.09   0
   5 -17   4    1.89    3.16   0
   5 -17   4    0.16    3.01   0
  -6 -17  -4    5.30    2.95   0
   6 -17   4    2.71    3.04   0
   6 -17   4    3.20    3.03   0
  -4 -18   4   -0.78    2.97   0
   4 -18  -4   -0.47    3.21   0
   4 -18  -4   -0.65    3.09   0
   4 -18  -4   -0.27    3.04   0
   3 -18  -4    3.48    3.78   0
   3 -18  -4    2.95    3.12   0
   3 -18  -4   -2.03    3.01   0
  -3 -18   4    2.41    3.02   0
   2 -18  -4    1.73    3.15   0
  -2 -18   4    4.66    3.08   0
   2 -18  -4    5.24    3.27   0
   2 -18  -4    2.44    2.28   0
  -2 -18   4    6.26    2.97   0
  -1 -18   4    5.84    3.09   0
   1 -18  -4    3.57    4.03   0
   1 -18  -4    4.02    3.04   0
  -1 -18   4    6.28    3.05   0
   0 -18   4    4.79    3.07   0
   0 -18   4    1.53    4.25   0
   0 -18   4    2.75    4.37   0
   0 -18  -4    1.05    3.84   0
   0 -18  -4    1.90    2.96   0
   0 -18   4    3.99    3.03   0
   1 -18   4    3.06    3.06   0
  -1 -18  -4    1.56    5.14   0
   1 -18   4    0.84    4.13   0
  -1 -18  -4    8.74    3.14   0
   1 -18   4    6.63    3.16   0
   2 -18   4   13.99    4.06   0
  -2 -18  -4   14.15    3.20   0
   2 -18   4    8.01    3.13   0
   2 -18   4   14.69    3.23   0
   3 -18   4    0.05    4.06   0
  -3 -18  -4   -2.98    3.12   0
   3 -18   4    2.18    2.90   0
   3 -18   4   -1.53    2.91   0
 -16   0   5    1.86    3.00   0
  16   0  -5    1.48    2.99   0
  16   0  -5    3.19    3.04   0
 -15   0   5    1.46    2.92   0
  15   0  -5    3.91    2.95   0
  15   0  -5   -1.21    3.09   0
 -14   0   5   -1.71    3.11   0
  14   0  -5    0.62    3.01   0
  13   0  -5    2.65    3.02   0
 -13   0   5    2.38    3.04   0
 -12   0   5    3.65    3.21   0
  12   0  -5    4.37    3.15   0
  11   0  -5    0.80    3.15   0
 -11   0   5    0.27    3.10   0
 -10   0   5    2.95    3.29   0
  10   0  -5   -1.29    3.18   0
  -9   0   5    2.24    3.35   0
   9   0  -5   -1.10    3.51   0
   9   0  -5    0.66    3.37   0
  -8   0   5    4.13    3.35   0
   8   0  -5    5.31    3.41   0
   8   0  -5    0.35    3.36   0
   7   0  -5    1.80    2.56   0
   7   0  -5    1.81    3.57   0
  -7   0   5    1.60    3.37   0
   6   0  -5   -2.29    3.84   0
  -6   0   5   -0.78    3.73   0
   6   0  -5    0.75    4.58   0
   5   0  -5    4.19    4.87   0
   5   0  -5    1.77    3.91   0
  -5   0   5    2.19    4.59   0
  -4   0   5    3.91    4.06   0
   4   0  -5    0.36    5.20   0
   4   0  -5   -1.39    4.19   0
   3   0  -5    3.11    4.38   0
   3   0  -5    3.71    5.83   0
  -3   0   5    1.97    3.20   0
  -2   0   5    1.73    4.81   0
   2   0  -5    3.19    4.55   0
   2   0  -5    2.33    5.96   0
   1   0  -5    4.64    4.75   0
  -1   0   5    6.20    4.86   0
   1   0  -5    1.81    6.40   0
   0   0  -5    2.41    3.34   0
   0   0   5    6.67    6.62   0
   0   0   5    4.12    4.66   0
   0   0  -5    2.59    6.54   0
  -1   0  -5    0.97    4.88   0
  -1   0  -5    3.86    4.69   0
   1   0   5    2.90    3.29   0
   1   0   5    2.72    5.14   0
  -2   0  -5    3.57    4.33   0
   2   0   5    5.50    4.31   0
   2   0   5    4.49    4.48   0
  -2   0  -5    1.16    4.29   0
   3   0   5    0.19    4.12   0
   3   0   5    2.13    4.30   0
  -3   0  -5    5.17    4.03   0
  -3   0  -5   -2.56    4.25   0
  -4   0  -5    0.93    3.85   0
   4   0   5    4.90    3.84   0
   4   0   5    1.46    3.90   0
  -5   0  -5    0.45    2.78   0
   5   0   5    2.73    3.95   0
   5   0   5   12.26    3.90   0
   6   0   5    2.52    3.83   0
  -6   0  -5    0.54    2.73   0
   6   0   5   -0.35    3.75   0
   7   0   5   -0.85    2.26   0
   7   0   5    1.54    2.39   0
  -7   0  -5   -3.61    3.38   0
   8   0   5    3.43    3.22   0
   8   0   5    0.17    3.33   0
  -8   0  -5   -1.53    2.36   0
  -9   0  -5    2.77    3.24   0
   9   0   5    2.54    3.28   0
   9   0   5    1.05    3.24   0
  10   0   5    1.48    3.03   0
 -10   0  -5    1.31    3.03   0
  10   0   5   -5.77    3.33   0
  11   0   5    2.18    2.01   0
 -11   0  -5    3.53    3.08   0
  11   0   5    0.80    3.10   0
 -12   0  -5   -6.51    2.99   0
  12   0   5    2.00    2.10   0
  12   0   5   -1.30    3.12   0
  13   0   5    3.26    3.05   0
  13   0   5   -0.83    2.92   0
 -13   0  -5   -3.19    3.00   0
  14   0   5    0.44    3.01   0
 -14   0  -5    0.19    3.02   0
  14   0   5    1.09    3.15   0
  15   0   5    1.67    2.01   0
  15   0   5   -4.51    2.99   0
 -15   0  -5   -0.30    3.05   0
  16   1  -5    4.46    3.01   0
 -16  -1   5    5.90    3.19   0
  16  -1  -5    2.05    3.18   0
  16   1  -5    1.02    3.03   0
 -16   1   5    2.26    3.13   0
  16  -1  -5    0.24    2.06   0
 -15  -1   5   10.67    3.25   0
  15   1  -5    6.49    3.16   0
  15   1  -5   11.28    3.21   0
 -15   1   5    7.75    3.24   0
  15  -1  -5    9.58    3.24   0
 -14  -1   5   14.22    2.32   0
  14   1  -5   18.03    3.20   0
  14   1  -5   15.25    3.19   0
 -14   1   5   16.23    3.10   0
  14  -1  -5   18.26    3.18   0
  13   1  -5   45.26    3.41   0
 -13   1   5   37.38    3.29   0
  13   1  -5   47.60    3.29   0
  13  -1  -5   43.82    3.35   0
 -13  -1   5   44.08    3.24   0
 -12  -1   5   -0.36    3.15   0
  12   1  -5    4.94    3.28   0
 -12   1   5    3.77    3.02   0
  12   1  -5    5.31    2.97   0
  12  -1  -5    1.77    2.98   0
 -11   1   5  199.90    4.21   0
 -11  -1   5  185.74    4.13   0
  11   1  -5  194.05    3.94   0
  11  -1  -5  194.79    4.22   0
  11   1  -5  191.81    4.06   0
 -10   1   5   22.36    3.28   0
  10   1  -5   34.81    3.47   0
  10   1  -5   28.35    3.34   0
 -10  -1   5   24.59    3.29   0
  10  -1  -5   22.71    3.36   0
   9   1  -5   14.68    3.45   0
  -9   1   5    6.54    3.33   0
   9  -1  -5    8.14    3.45   0
   9   1  -5   15.41    3.65   0
  -9  -1   5   14.05    3.45   0
   8  -1  -5   23.41    3.53   0
  -8   1   5   28.49    3.50   0
   8   1  -5   24.62    3.56   0
   8  -1  -5   25.72    3.62   0
   8   1  -5   23.64    3.65   0
  -8  -1   5   23.67    3.46   0
   7  -1  -5   49.46    3.69   0
   7   1  -5   36.46    3.67   0
   7   1  -5   32.73    3.67   0
  -7   1   5   46.35    3.82   0
   7  -1  -5   44.60    3.82   0
  -7  -1   5   35.98    3.62   0
   6  -1  -5  694.96    7.07   0
   6   1  -5  680.92    7.14   0
   6   1  -5  773.10    6.53   0
   6  -1  -5  715.81    5.58   0
  -6  -1   5  690.08    7.32   0
  -6   1   5  718.61    6.80   0
   5   1  -5 5468.89   15.45   0
   5  -1  -5 5487.33   14.62   0
  -4  -1   5  685.51    6.84   0
   4   1  -5  648.80    9.17   0
   4   1  -5  660.29    6.68   0
   4  -1  -5  643.38    7.41   0
  -4   1   5  653.55    7.41   0
  -4  -1   5  637.24    8.95   0
   4  -1  -5  643.92    6.60   0
   3   1  -5 5291.62   16.19   0
  -3   1   5 5097.22   15.27   0
  -3  -1   5 5280.47   16.19   0
   3  -1  -5 4853.32   14.52   0
  -2   1   5    1.44    3.34   0
   2  -1  -5    2.77    3.15   0
   2   1  -5    8.69    4.48   0
   2   1  -5    3.34    8.32   0
  -2  -1   5    2.77    4.63   0
   0  -1   5   52.23    6.93   0
   0  -1   5   55.57    5.04   0
   0   1   5   64.03    5.05   0
   0   1  -5   48.64    3.65   0
   0   1   5   64.29    6.76   0
   0  -1  -5   65.52    4.90   0
   0  -1  -5   62.19    5.41   0
   0   1  -5   54.44    7.92   0
  -1   1  -5 6709.26   18.09   0
   2   1   5  327.33    6.00   0
   2  -1   5  326.41    5.78   0
   2   1   5  352.53    5.92   0
  -2  -1  -5  335.18    6.01   0
  -2  -1  -5  331.48    5.77   0
   2  -1   5  298.61    6.95   0
  -2   1  -5  297.06    4.66   0
  -2   1  -5  313.52    6.93   0
  -3  -1  -5  495.50    6.05   0
  -3   1  -5  483.56    6.40   0
   3   1   5  517.28    6.35   0
   3  -1   5  513.27    6.02   0
   3   1   5  469.13    6.35   0
  -3   1  -5  496.58    5.81   0
  -3  -1  -5  470.91    6.16   0
   3  -1   5  451.42    6.55   0
   4  -1   5  889.31    7.55   0
  -4   1  -5  972.85    7.48   0
   4   1   5 1074.31    7.61   0
   4   1   5  953.23    7.59   0
   4  -1   5  969.05    6.90   0
  -4  -1  -5 1025.97    7.36   0
  -4  -1  -5  990.35    7.38   0
  -5   1  -5 4641.62   13.99   0
   5   1   5 4418.16   13.82   0
   5  -1   5 4207.34   13.87   0
   5  -1   5 4673.43   13.23   0
   5   1   5 4679.70   13.74   0
  -5  -1  -5 4583.17   13.67   0
   6   1   5 5091.21   13.96   0
  -6  -1  -5 4674.12   13.32   0
   6   1   5 4559.26   13.64   0
  -6   1  -5 4745.37   13.47   0
   6  -1   5 4874.94   13.32   0
   6  -1   5 4411.66   13.38   0
  -7  -1  -5   21.56    2.61   0
   7   1   5   24.18    3.56   0
  -7   1  -5   20.05    3.44   0
   7   1   5   26.66    3.42   0
   7  -1   5   23.90    3.53   0
   7  -1   5   27.31    3.60   0
   8  -1   5   14.85    3.27   0
  -8   1  -5   22.81    3.54   0
   8   1   5   11.12    3.56   0
   8   1   5   11.17    3.21   0
   8  -1   5   16.41    3.36   0
  -8  -1  -5   10.81    2.52   0
   9  -1   5   74.79    3.69   0
   9   1   5   66.38    3.55   0
  -9   1  -5   69.88    2.81   0
   9   1   5   64.32    3.57   0
   9  -1   5   86.12    3.67   0
  -9  -1  -5   64.34    3.51   0
  10  -1   5  124.72    3.68   0
 -10  -1  -5  126.96    3.60   0
  10   1   5  137.31    3.67   0
 -10   1  -5  128.60    3.83   0
  10   1   5  144.68    3.94   0
  10  -1   5  133.25    3.91   0
  11   1   5    1.11    2.21   0
 -11  -1  -5    0.65    3.03   0
  11   1   5    0.37    2.85   0
  11  -1   5    3.34    3.21   0
 -11   1  -5   -1.90    3.08   0
  11  -1   5    3.58    2.99   0
  12   1   5    0.42    2.75   0
 -12  -1  -5    3.80    2.07   0
  12  -1   5    5.55    3.02   0
  12  -1   5   -0.79    3.14   0
  12   1   5   -0.87    3.00   0
 -12   1  -5   -5.50    2.97   0
  13  -1   5    5.27    3.07   0
  13   1   5    0.54    3.02   0
  13  -1   5    4.46    2.13   0
 -13  -1  -5    0.95    2.96   0
 -13   1  -5    2.48    2.18   0
  13   1   5    3.89    3.00   0
  14   1   5    3.71    3.15   0
  14  -1   5    7.84    3.19   0
  14  -1   5    0.30    2.98   0
 -14  -1  -5   -0.76    3.10   0
 -14   1  -5   -3.38    2.93   0
  14   1   5    5.31    3.06   0
  15   1   5   50.21    3.28   0
 -15   1  -5   45.36    3.32   0
 -15  -1  -5   43.83    3.37   0
  15  -1   5   46.23    3.32   0
  15   1   5   44.27    3.36   0
  15  -1   5   44.89    3.62   0
 -16  -2   5    1.64    2.25   0
  16   2  -5    3.31    3.02   0
  16  -2  -5   -1.97    3.09   0
  16   2  -5   -1.44    3.07   0
 -16   2   5    3.33    2.97   0
  15   2  -5   13.09    3.26   0
 -15  -2   5   20.18    3.33   0
  15   2  -5   22.46    3.29   0
  15  -2  -5   22.48    3.28   0
 -15   2   5   20.32    3.48   0
  14   2  -5  127.15    3.80   0
 -14  -2   5  125.21    3.80   0
 -14   2   5  125.69    3.66   0
  14   2  -5  130.48    3.69   0
  14  -2  -5  102.91    3.77   0
  13   2  -5   12.48    2.27   0
 -13   2   5   17.08    3.10   0
  13   2  -5   16.69    3.13   0
 -13  -2   5   16.25    3.12   0
  13  -2  -5   17.52    3.17   0
  12   2  -5    3.55    3.19   0
  12   2  -5    7.91    3.27   0
 -12  -2   5   12.09    3.22   0
  12  -2  -5    6.99    2.83   0
 -12   2   5    3.96    2.23   0
  11   2  -5  102.05    3.80   0
  11  -2  -5  103.38    3.64   0
  11   2  -5   89.74    3.76   0
 -11  -2   5   91.92    3.87   0
 -11   2   5   97.72    3.68   0
  10  -2  -5  734.84    5.90   0
  10   2  -5  760.84    6.23   0
  10   2  -5  807.11    6.24   0
 -10  -2   5  788.99    6.29   0
 -10   2   5  761.34    5.95   0
   9   2  -5  299.26    4.56   0
  -9  -2   5  278.99    4.98   0
   9  -2  -5  264.50    4.61   0
   9   2  -5  261.55    4.75   0
  -9   2   5  276.65    4.49   0
  -8   2   5   51.15    2.57   0
   8   2  -5   61.98    3.64   0
  -8  -2   5   54.65    3.85   0
   8   2  -5   54.63    3.81   0
   8  -2  -5   48.24    3.59   0
   7   2  -5    7.70    3.52   0
  -7   2   5    3.08    3.44   0
   7  -2  -5    6.96    3.63   0
   7  -2  -5    3.69    3.54   0
   7   2  -5    4.90    3.48   0
  -7  -2   5    3.52    4.37   0
   6   2  -5   26.24    3.72   0
   6  -2  -5   23.32    3.68   0
  -6  -2   5   25.09    3.67   0
   6   2  -5   22.90    3.53   0
   6  -2  -5   25.32    3.78   0
  -6   2   5   19.06    3.71   0
   5  -2  -5   45.24    4.16   0
   5   2  -5   54.36    4.15   0
  -5  -2   5   45.82    4.85   0
   5   2  -5   43.36    4.90   0
   5  -2  -5   48.41    4.10   0
  -5   2   5   47.73    4.14   0
   4   2  -5 1168.39   11.57   0
   4   2  -5 1207.78    8.56   0
   4  -2  -5 1215.06    8.91   0
  -4  -2   5 1263.82    8.70   0
  -4  -2   5 1153.03   11.66   0
   4  -2  -5 1232.99    7.88   0
  -3   2   5 1520.79    8.37   0
  -3  -2   5 1372.63   16.35   0
   3  -2  -5 1537.32    8.37   0
   3   2  -5 1529.84   17.09   0
   3   2  -5 1511.35    9.69   0
  -3  -2   5 1563.41    9.71   0
   3  -2  -5 1635.77   10.87   0
  -2   2   5  144.61    5.16   0
   2  -2  -5  144.95    4.98   0
  -2  -2   5  142.96    5.18   0
   2   2  -5  138.70    5.07   0
   1  -2  -5   79.23    4.83   0
   1   2  -5   72.02    4.89   0
   1  -2  -5   80.77    5.08   0
  -1  -2   5   71.61    5.11   0
  -1   2   5   75.55    5.01   0
   0  -2  -5  260.90    5.72   0
   0  -2   5  231.62    8.29   0
   0   2  -5  248.88    5.80   0
   0  -2  -5  254.45    6.10   0
   0  -2   5  253.36    5.98   0
   0   2   5  256.87    6.12   0
   0   2  -5  222.96    8.48   0
   0   2   5  266.47    5.96   0
   1   2   5 2282.90   11.39   0
  -1  -2  -5 2303.25   11.35   0
  -1   2  -5 2151.48   14.87   0
  -1  -2  -5 2199.42   11.67   0
   1  -2   5 2283.41   11.26   0
  -1   2  -5 2174.32   10.82   0
   1  -2   5 2037.17   15.25   0
   1   2   5 2238.36   11.86   0
   2  -2   5   35.00    3.24   0
  -2  -2  -5   45.46    4.41   0
  -2   2  -5   32.43    4.76   0
  -2   2  -5   30.77    4.30   0
  -2  -2  -5   44.69    3.25   0
   2   2   5   42.44    4.42   0
   2   2   5   43.81    4.58   0
   2  -2   5   28.25    4.55   0
  -3  -2  -5  323.00    5.39   0
  -3   2  -5  326.28    5.89   0
   3   2   5  328.14    5.51   0
   3   2   5  345.90    5.68   0
  -3  -2  -5  335.59    5.43   0
   3  -2   5  336.10    5.36   0
   3  -2   5  307.13    5.59   0
   4   2   5  247.68    4.97   0
  -4   2  -5  252.88    5.19   0
   4   2   5  269.30    5.10   0
  -4  -2  -5  242.98    4.10   0
   4  -2   5  257.06    4.90   0
   4  -2   5  242.79    5.17   0
  -4  -2  -5  233.93    3.95   0
   5  -2   5  249.67    4.65   0
  -5  -2  -5  238.31    4.63   0
  -5   2  -5  241.69    4.96   0
   5   2   5  226.28    4.67   0
   5  -2   5  231.02    4.87   0
   5   2   5  253.32    4.13   0
  -6   2  -5  671.33    6.19   0
   6   2   5  705.38    6.25   0
   6   2   5  670.46    6.02   0
   6  -2   5  679.44    5.82   0
   6  -2   5  633.48    6.09   0
  -6  -2  -5  674.29    6.07   0
   7   2   5  272.69    3.73   0
   7  -2   5  271.55    3.67   0
   7  -2   5  265.48    4.40   0
  -7   2  -5  276.64    4.45   0
   7   2   5  275.64    3.79   0
  -7  -2  -5  264.21    4.57   0
  -8   2  -5   61.84    3.83   0
   8  -2   5   64.89    3.60   0
   8   2   5   51.77    3.73   0
   8   2   5   55.38    3.46   0
   8  -2   5   64.06    3.81   0
  -8  -2  -5   48.98    3.58   0
   9   2   5   42.13    3.41   0
  -9   2  -5   47.15    3.77   0
   9   2   5   48.21    3.33   0
  -9  -2  -5   40.35    3.40   0
   9  -2   5   45.89    2.63   0
   9  -2   5   48.04    3.44   0
  10   2   5  428.23    5.07   0
 -10   2  -5  377.07    4.04   0
  10   2   5  444.18    4.76   0
 -10  -2  -5  414.18    4.70   0
  10  -2   5  359.84    4.57   0
  10  -2   5  386.30    4.02   0
  11   2   5   10.49    3.12   0
 -11  -2  -5    8.85    3.10   0
  11  -2   5    8.97    3.26   0
  11   2   5   10.30    3.11   0
  11  -2   5   11.63    2.35   0
 -11   2  -5    4.82    3.21   0
  12   2   5   40.51    3.17   0
  12   2   5   38.44    3.23   0
  12  -2   5   38.35    3.38   0
  12  -2   5   35.34    3.21   0
 -12  -2  -5   41.20    3.14   0
 -12   2  -5   35.91    2.44   0
 -13  -2  -5   12.59    3.11   0
  13   2   5    9.50    3.07   0
  13  -2   5    7.15    3.19   0
  13   2   5    9.50    2.22   0
 -13   2  -5    9.29    3.19   0
  13  -2   5    5.94    3.13   0
 -14  -2  -5  158.87    3.83   0
  14   2   5  177.80    3.88   0
  14  -2   5  153.32    4.18   0
 -14   2  -5  130.52    3.08   0
  14   2   5  160.11    4.33   0
  14  -2   5  141.18    3.79   0
 -15  -2  -5   -2.33    2.10   0
  15   2   5    4.95    2.98   0
  15   2   5   -2.09    3.10   0
 -15   2  -5    4.96    2.99   0
  15  -2   5    2.10    2.12   0
  15  -2   5    1.31    3.23   0
 -16  -3   5    6.37    3.11   0
 -16   3   5    3.02    3.02   0
  16   3  -5    6.06    3.15   0
  16   3  -5    6.78    3.22   0
  16  -3  -5    5.50    3.13   0
  15   3  -5   27.10    3.44   0
  15  -3  -5   21.02    3.22   0
 -15   3   5   18.26    3.19   0
  15   3  -5   19.81    3.89   0
 -15  -3   5   28.26    3.42   0
 -14   3   5   40.29    3.19   0
  14   3  -5   44.15    3.33   0
 -14  -3   5   37.55    3.29   0
  14  -3  -5   36.21    3.34   0
  14   3  -5   32.92    3.40   0
 -13  -3   5   16.71    3.17   0
  13   3  -5   16.30    3.16   0
  13   3  -5   15.45    3.80   0
 -13   3   5   18.40    3.10   0
  13  -3  -5   23.57    3.21   0
  12  -3  -5    4.55    3.25   0
  12   3  -5   -3.26    3.30   0
 -12   3   5   -4.25    2.89   0
 -12  -3   5    3.21    3.85   0
  12   3  -5    2.63    3.10   0
 -11   3   5  104.62    3.67   0
  11   3  -5  117.46    3.95   0
  11  -3  -5  101.12    3.80   0
  11   3  -5  114.04    3.85   0
 -11  -3   5  108.67    3.91   0
 -10  -3   5   30.24    3.32   0
 -10   3   5   27.10    3.45   0
  10   3  -5   33.72    3.31   0
  10   3  -5   36.13    3.46   0
  10  -3  -5   36.33    3.49   0
  -9   3   5  555.23    5.32   0
   9   3  -5  520.74    5.93   0
   9  -3  -5  517.74    5.49   0
  -9  -3   5  520.28    6.06   0
   9   3  -5  560.34    5.85   0
  -8   3   5   24.53    3.48   0
   8   3  -5   19.67    3.64   0
   8  -3  -5   20.59    3.51   0
   8   3  -5   20.80    3.62   0
  -8  -3   5   16.44    3.63   0
  -7   3   5  238.56    4.60   0
   7   3  -5  242.09    4.77   0
  -7  -3   5  245.25    5.01   0
   7  -3  -5  217.62    3.49   0
   7   3  -5  277.58    5.45   0
   7  -3  -5  216.78    4.65   0
  -6  -3   5  157.16    4.74   0
   6  -3  -5  209.51    4.30   0
   6   3  -5  158.89    4.62   0
   6   3  -5  173.40    4.53   0
  -6   3   5  220.97    4.67   0
   6  -3  -5  216.85    4.74   0
  -5  -3   5  293.72    6.40   0
   5  -3  -5  369.31    5.25   0
   5  -3  -5  352.57    5.36   0
   5   3  -5  307.54    6.49   0
   5   3  -5  328.46    6.17   0
   4  -3  -5 4370.95   14.57   0
   4  -3  -5 4446.00   13.25   0
   4   3  -5 4104.18   15.01   0
   3   3  -5   95.15    6.69   0
   3  -3  -5  113.15    4.59   0
   3   3  -5   99.91    4.50   0
  -3  -3   5   91.26    6.83   0
  -3  -3   5  100.05    4.56   0
   3  -3  -5  107.85    4.46   0
  -2  -3   5  203.71   11.58   0
   2  -3  -5  174.21    5.13   0
   2   3  -5  215.79    5.31   0
  -2   3   5  165.86    4.03   0
  -2  -3   5  220.95    5.38   0
   1  -3  -5 1836.19    9.99   0
   1   3  -5 1782.16   10.53   0
  -1  -3   5 1803.73   10.67   0
  -1  -3   5 1631.18   21.60   0
  -1   3   5 1875.45   10.06   0
   1  -3  -5 1801.04   10.64   0
  -1  -3  -5 4874.35   15.77   0
  -1  -3  -5 4683.49   15.32   0
   1   3   5 4842.41   15.84   0
   1   3   5 4721.88   15.55   0
   1  -3   5 4856.36   14.90   0
  -1   3  -5 4973.49   15.33   0
   2   3   5  626.13    6.09   0
   2  -3   5  623.94    7.33   0
   2   3   5  704.35    7.04   0
  -2  -3  -5  687.03    6.75   0
  -2  -3  -5  718.46    7.01   0
   2  -3   5  678.61    6.69   0
  -2   3  -5  681.89    6.63   0
  -2   3  -5  660.49    7.42   0
  -3  -3  -5 1217.52    7.83   0
   3   3   5 1253.93    8.60   0
   3  -3   5 1124.13    8.72   0
  -3  -3  -5 1176.13    8.22   0
   3   3   5 1185.92    7.99   0
   3  -3   5 1172.14    7.68   0
  -3   3  -5 1186.98    8.63   0
   4   3   5 1235.45    7.35   0
   4   3   5 1358.11    8.63   0
  -4  -3  -5 1321.20    7.79   0
   4  -3   5 1239.89    8.62   0
   4  -3   5 1336.22    7.77   0
  -4  -3  -5 1320.84    8.35   0
  -4   3  -5 1343.76    8.55   0
   5   3   5  873.38    6.75   0
   5   3   5  966.67    7.40   0
  -5  -3  -5  872.13    6.51   0
   5  -3   5  964.83    6.58   0
  -5   3  -5  959.22    7.27   0
   5  -3   5  865.40    7.19   0
   6   3   5  351.37    4.72   0
   6  -3   5  316.23    4.96   0
   6   3   5  394.98    5.37   0
   6  -3   5  327.53    3.82   0
  -6  -3  -5  349.09    4.80   0
  -6   3  -5  333.34    4.94   0
   7   3   5  110.03    3.84   0
  -7  -3  -5   99.77    2.95   0
   7  -3   5  114.77    3.87   0
   7   3   5   96.25    3.80   0
  -7   3  -5  111.66    3.86   0
   7  -3   5  111.92    3.87   0
  -8   3  -5  695.26    6.23   0
  -8  -3  -5  672.68    5.80   0
   8   3   5  698.43    5.10   0
   8   3   5  743.32    6.38   0
   8  -3   5  711.46    5.77   0
   8  -3   5  682.47    5.99   0
   9   3   5    2.58    3.09   0
   9   3   5    9.15    3.26   0
   9  -3   5    6.67    2.26   0
  -9   3  -5   13.73    3.45   0
   9  -3   5    7.39    3.56   0
  -9  -3  -5    9.26    3.28   0
  10   3   5   57.42    3.36   0
 -10  -3  -5   56.28    3.36   0
  10  -3   5   53.14    3.41   0
  10   3   5   58.57    3.35   0
 -10   3  -5   57.03    3.38   0
  11   3   5  215.17    3.90   0
 -11   3  -5  217.69    4.14   0
 -11  -3  -5  202.83    3.91   0
  11  -3   5  191.80    3.30   0
  11   3   5  203.95    4.25   0
  11  -3   5  211.90    4.19   0
  12   3   5   68.18    2.61   0
  12   3   5   71.14    3.59   0
  12  -3   5   70.40    2.73   0
  12  -3   5   71.76    3.54   0
 -12  -3  -5   69.87    3.30   0
 -12   3  -5   68.24    3.56   0
  13   3   5   91.95    3.49   0
 -13  -3  -5   77.71    3.46   0
  13  -3   5   95.33    3.59   0
  13  -3   5   78.96    2.80   0
  13   3   5   89.86    3.66   0
 -13   3  -5   94.98    2.81   0
 -14  -3  -5    3.05    3.06   0
 -14   3  -5    2.26    2.98   0
  14   3   5   -0.50    2.13   0
  14  -3   5   -4.81    3.01   0
  14   3   5    2.66    3.89   0
  14  -3   5    6.45    2.90   0
  15   3   5   -0.69    3.07   0
 -15  -3  -5   11.93    3.08   0
  15   3   5    4.67    2.96   0
 -15   3  -5   -1.37    3.08   0
  15  -3   5    4.20    3.06   0
  15  -3   5    2.21    2.85   0
 -15   4   5   20.01    3.27   0
  15   4  -5   25.09    3.22   0
  15   4  -5   19.54    3.33   0
 -15  -4   5   20.95    3.32   0
  15  -4  -5   27.83    3.26   0
  14   4  -5   39.20    3.40   0
  14   4  -5   40.95    3.38   0
 -14  -4   5   44.02    3.43   0
 -14   4   5   37.30    3.18   0
  14  -4  -5   38.15    3.27   0
  13  -4  -5   37.70    3.20   0
  13   4  -5   38.68    3.25   0
  13   4  -5   42.89    3.22   0
 -13   4   5   35.94    3.18   0
 -13  -4   5   34.55    3.41   0
 -12   4   5  317.54    4.34   0
  12   4  -5  323.30    4.73   0
  12  -4  -5  320.11    4.37   0
 -12  -4   5  308.44    4.83   0
  12   4  -5  327.65    4.85   0
  11   4  -5  129.90    3.88   0
  11  -4  -5  116.36    3.81   0
 -11  -4   5  119.39    4.62   0
 -11   4   5  121.94    3.71   0
  11   4  -5  125.52    3.75   0
  10   4  -5   63.25    3.63   0
  10  -4  -5   54.80    3.53   0
 -10   4   5   51.40    3.54   0
 -10  -4   5   61.80    3.66   0
  10   4  -5   56.64    3.64   0
   9   4  -5   86.61    3.91   0
   9   4  -5   74.75    3.88   0
  -9  -4   5   71.59    4.08   0
   9  -4  -5   73.43    3.95   0
  -9   4   5   70.04    3.60   0
   8   4  -5 1786.68    9.46   0
  -8   4   5 1758.68    8.32   0
  -8  -4   5 1613.67    9.35   0
   8  -4  -5 1662.69    8.47   0
   8   4  -5 1664.97    9.46   0
   7   4  -5  276.03    5.65   0
  -7   4   5  238.76    4.45   0
   7   4  -5  284.28    5.01   0
  -7  -4   5  256.48    5.17   0
   7  -4  -5  228.31    4.49   0
   6  -4  -5  353.05    5.14   0
   6   4  -5  352.16    5.63   0
   6  -4  -5  373.36    4.74   0
  -6  -4   5  321.71    5.71   0
   6   4  -5  382.37    5.94   0
   5   4  -5  522.56    7.35   0
   5   4  -5  527.53    6.24   0
   5  -4  -5  525.60    5.27   0
   5  -4  -5  566.27    5.68   0
  -5  -4   5  467.31    6.89   0
  -4  -4   5 2133.37   11.51   0
   4  -4  -5 2216.33    9.58   0
   4   4  -5 2132.93   14.04   0
   4  -4  -5 2179.81   10.10   0
  -4  -4   5 1960.14   14.39   0
   4   4  -5 2130.68   11.37   0
   3   4  -5   22.65    3.90   0
   3  -4  -5   39.90    2.99   0
   3  -4  -5   38.29    4.13   0
  -3  -4   5   21.68    5.44   0
  -3  -4   5   24.49    4.01   0
   3   4  -5   21.37    4.68   0
  -2  -4   5 1207.37   14.13   0
   2  -4  -5 1260.18    8.27   0
  -2  -4   5 1267.52    9.20   0
   2   4  -5 1298.61    9.31   0
  -2   4   5 1280.74    8.28   0
  -1   4   5 1560.47    9.26   0
  -1  -4   5 1288.77   13.88   0
  -1  -4   5 1461.05    9.53   0
   1   4  -5 1455.35    9.49   0
  -1  -4   5 1335.45   13.99   0
   1  -4  -5 1533.83    9.17   0
   1  -4  -5 1544.82    9.18   0
   0   4   5 3129.53   12.84   0
   0  -4   5 2927.82   17.69   0
   0  -4  -5 3042.96   12.26   0
   0   4  -5 3098.25   13.01   0
   0  -4   5 3169.79   13.10   0
   0  -4  -5 3093.62   12.70   0
   0   4   5 3068.35   12.37   0
   1  -4   5  257.07    5.99   0
  -1  -4  -5  258.22    5.33   0
   1   4   5  249.59    5.30   0
   1  -4   5  279.03    4.50   0
   1   4   5  252.71    4.30   0
  -1   4  -5  274.43    5.30   0
  -1   4  -5  271.86    6.07   0
  -1  -4  -5  261.15    5.57   0
   2  -4   5  266.20    5.13   0
   2  -4   5  466.94    6.33   0
  -2  -4  -5  220.99    5.60   0
  -2   4  -5  252.69    5.36   0
  -2  -4  -5  215.48    3.99   0
   2   4   5  222.19    4.96   0
   2   4   5  215.22    4.06   0
   3   4   5    3.56    3.73   0
   3   4   5    4.16    3.77   0
  -3   4  -5    3.52    3.95   0
  -3  -4  -5    0.66    3.76   0
   3  -4   5    3.20    3.82   0
   3  -4   5    5.59    3.61   0
  -3  -4  -5   -0.39    3.67   0
   4   4   5  823.14    6.63   0
  -4  -4  -5  836.23    7.16   0
   4  -4   5  695.84    6.86   0
  -4  -4  -5  855.07    6.58   0
   4  -4   5  765.91    6.27   0
  -4   4  -5  750.67    6.88   0
   4   4   5  880.29    7.41   0
   5   4   5  933.68    6.07   0
  -5   4  -5 1028.85    7.37   0
   5   4   5 1053.29    7.71   0
  -5  -4  -5  995.75    6.66   0
   5  -4   5 1022.58    6.72   0
   5  -4   5  968.38    7.41   0
   6   4   5   -1.43    3.47   0
   6  -4   5    0.03    3.47   0
   6  -4   5    2.20    3.35   0
  -6  -4  -5    0.50    2.37   0
   6   4   5    3.45    3.31   0
  -6   4  -5    2.43    3.50   0
   7  -4   5  141.05    4.02   0
   7   4   5  159.35    4.06   0
  -7   4  -5  147.92    4.04   0
   7   4   5  180.68    4.46   0
  -7  -4  -5  162.56    4.08   0
   7  -4   5  140.54    3.97   0
  -8   4  -5  966.55    6.80   0
  -8  -4  -5  973.38    6.56   0
   8   4   5 1131.74    7.70   0
   8   4   5  978.30    5.87   0
   8  -4   5  950.74    6.69   0
   9   4   5  184.53    4.30   0
   9   4   5  174.88    3.87   0
  -9   4  -5  201.77    4.08   0
  -9  -4  -5  168.60    3.92   0
   9  -4   5  198.13    3.32   0
 -10   4  -5   21.84    2.32   0
  10  -4   5   21.48    2.36   0
  10   4   5   21.62    3.47   0
  10   4   5   25.83    3.41   0
 -10  -4  -5   23.63    3.22   0
 -11  -4  -5    4.69    3.10   0
  11   4   5    4.15    3.04   0
 -11   4  -5   -1.71    3.19   0
  11   4   5   -0.16    3.26   0
  11  -4   5   -0.40    3.29   0
 -12  -4  -5  285.60    4.23   0
  12   4   5  296.32    4.70   0
  12   4   5  314.62    4.29   0
 -12   4  -5  293.36    4.38   0
  12  -4   5  266.80    3.66   0
 -13  -4  -5   15.08    3.11   0
  13   4   5    8.07    3.16   0
 -13   4  -5   11.68    3.13   0
  13  -4   5    5.46    3.27   0
  13   4   5    7.15    3.34   0
  13  -4   5    7.22    2.26   0
 -14   4  -5   60.16    3.41   0
 -14  -4  -5   41.12    3.31   0
  14   4   5   53.93    3.41   0
  14   4   5   55.48    3.34   0
  14  -4   5   45.95    2.61   0
  14  -4   5   44.32    2.54   0
  15  -4   5   18.47    3.12   0
 -15  -4  -5   13.24    3.09   0
  15   4   5   12.71    3.14   0
 -15   4  -5   14.97    3.15   0
  15  -4   5   11.68    3.17   0
  15   4   5   18.52    3.25   0
 -15   5   5    7.00    3.17   0
  15   5  -5    6.74    2.95   0
 -15  -5   5    7.69    3.09   0
  15   5  -5    3.49    3.07   0
  15  -5  -5    3.11    3.25   0
  14   5  -5    9.50    3.15   0
  14  -5  -5   16.82    3.29   0
 -14  -5   5   13.39    3.24   0
  14   5  -5   13.77    3.33   0
 -14   5   5   13.52    2.30   0
  13   5  -5   -1.08    3.20   0
  13  -5  -5    5.13    3.10   0
  13   5  -5    1.25    2.91   0
 -13   5   5   -2.07    3.00   0
 -13  -5   5   -1.25    2.91   0
  12   5  -5    9.37    3.22   0
  12   5  -5   10.52    3.84   0
  12  -5  -5    8.96    3.26   0
 -12  -5   5    9.46    3.24   0
 -12   5   5   13.47    3.09   0
  11   5  -5   66.76    4.33   0
  11   5  -5   58.95    3.36   0
  11  -5  -5   52.56    3.44   0
 -11  -5   5   61.34    4.17   0
 -11   5   5   53.32    3.35   0
 -10  -5   5  167.34    4.20   0
  10   5  -5  176.70    4.31   0
  10  -5  -5  176.62    3.37   0
 -10   5   5  190.13    4.13   0
  10   5  -5  166.01    4.19   0
  -9  -5   5   13.25    4.30   0
  -9   5   5    9.56    3.41   0
   9  -5  -5   10.49    3.60   0
   9   5  -5   16.30    3.53   0
   9   5  -5   15.14    4.09   0
   8   5  -5   38.78    3.77   0
   8   5  -5   33.60    3.76   0
  -8  -5   5   36.46    3.78   0
  -8   5   5   31.40    3.68   0
   8  -5  -5   30.30    3.66   0
   7   5  -5  226.24    4.70   0
   7  -5  -5  176.93    3.41   0
  -7  -5   5  200.62    4.78   0
   7   5  -5  219.95    5.49   0
   6  -5  -5 1456.29    7.01   0
   6   5  -5 1546.50   10.06   0
   6  -5  -5 1486.66    7.96   0
   6   5  -5 1549.33    9.62   0
  -6  -5   5 1387.76   10.14   0
   5   5  -5  476.65    6.42   0
  -5  -5   5  445.15    6.53   0
   5  -5  -5  456.48    4.63   0
   5   5  -5  501.52    6.87   0
   5  -5  -5  472.09    5.52   0
   4  -5  -5  423.49    5.33   0
  -4  -5   5  419.28    6.70   0
   4   5  -5  423.72    6.57   0
  -4  -5   5  380.07    7.17   0
   4   5  -5  407.56    6.98   0
   4  -5  -5  423.21    5.45   0
  -3  -5   5  292.97    7.06   0
  -3  -5   5  305.34    6.32   0
   3   5  -5  293.42    6.65   0
   3   5  -5  312.49    6.33   0
   3  -5  -5  265.81    4.96   0
  -1  -5   5   16.21    4.47   0
  -1   5   5   31.14    4.24   0
  -1  -5   5   13.67    4.70   0
   1   5  -5   12.90    3.80   0
   1  -5  -5   31.03    3.03   0
  -1  -5   5   14.30    4.81   0
   1  -5  -5   29.47    4.11   0
   0  -5  -5 5467.17   14.92   0
   1   5   5   14.07    4.07   0
   1  -5   5   24.14    3.98   0
   1   5   5   13.69    3.97   0
  -1  -5  -5    9.78    3.89   0
   1  -5   5   16.13    4.72   0
  -1  -5  -5   14.26    3.96   0
   2   5   5 1393.48    9.25   0
  -2  -5  -5 1397.21    9.20   0
   2  -5   5 1317.11    8.20   0
  -2  -5  -5 1369.06    7.88   0
   2   5   5 1360.40    7.99   0
  -2   5  -5 1309.44    9.11   0
   2  -5   5 1236.26    9.15   0
  -3   5  -5  407.77    5.79   0
  -3  -5  -5  341.70    4.26   0
   3  -5   5  404.08    5.29   0
   3  -5   5  387.70    5.78   0
   3   5   5  364.38    5.73   0
  -3  -5  -5  367.07    5.74   0
   3   5   5  350.55    5.11   0
   4   5   5 3676.71   14.10   0
   4  -5   5 3205.16   12.76   0
  -4  -5  -5 3486.08   11.21   0
  -4  -5  -5 3522.67   13.31   0
   4   5   5 3368.25   11.28   0
   4  -5   5 3388.78   11.66   0
  -4   5  -5 3439.03   12.47   0
  -5   5  -5  871.37    6.78   0
   5   5   5  965.54    7.69   0
   5  -5   5  822.53    6.84   0
  -5  -5  -5  918.80    6.40   0
   5  -5   5  869.97    6.41   0
   5   5   5  886.75    6.37   0
  -6  -5  -5 3663.66   11.64   0
   6   5   5 4094.32   14.72   0
  -6   5  -5 3815.16   12.15   0
   6  -5   5 3537.65   11.80   0
   6   5   5 3544.70   10.94   0
   6  -5   5 3670.72   11.29   0
  -7   5  -5  430.66    4.58   0
   7   5   5  412.33    4.94   0
   7   5   5  451.53    5.79   0
   7  -5   5  416.22    5.14   0
  -7  -5  -5  398.02    5.00   0
  -8   5  -5  415.68    5.06   0
   8  -5   5  383.47    4.31   0
   8   5   5  409.85    4.70   0
   8   5   5  470.13    6.16   0
  -8  -5  -5  397.23    4.77   0
   9   5   5  386.14    4.58   0
   9   5   5  412.88    5.30   0
  -9   5  -5  405.49    4.83   0
  -9  -5  -5  371.03    4.59   0
   9  -5   5  415.25    4.83   0
 -10   5  -5  221.67    4.23   0
  10   5   5  223.50    4.39   0
  10  -5   5  217.21    4.22   0
 -10  -5  -5  210.31    3.26   0
  10   5   5  213.81    4.00   0
  11   5   5    3.47    3.11   0
 -11   5  -5   -1.88    3.08   0
  11  -5   5    1.83    2.20   0
  11   5   5    3.75    3.25   0
 -11  -5  -5   -3.27    2.98   0
  12   5   5    2.82    3.14   0
  12   5   5    6.05    3.38   0
 -12   5  -5   -1.18    3.22   0
  12  -5   5   10.87    3.35   0
 -12  -5  -5    4.49    3.25   0
  13  -5   5   48.71    3.50   0
 -13   5  -5   39.44    2.49   0
  13   5   5   46.19    3.45   0
 -13  -5  -5   45.37    3.37   0
  13   5   5   44.59    3.62   0
 -14   5  -5   15.10    3.19   0
 -14  -5  -5   14.70    3.21   0
  14   5   5    8.39    3.18   0
  14  -5   5   13.11    3.25   0
  14   5   5   14.70    3.27   0
  14  -5   5   14.48    3.15   0
 -15  -6   5    5.46    3.11   0
  15   6  -5    1.22    3.13   0
  15   6  -5    3.62    3.26   0
  15  -6  -5    3.16    3.18   0
 -15   6   5    5.53    2.14   0
  14   6  -5   43.17    3.33   0
  14   6  -5   42.81    3.53   0
 -14  -6   5   38.73    3.58   0
 -14   6   5   44.27    2.64   0
  14  -6  -5   32.58    2.57   0
 -13  -6   5   38.26    3.59   0
  13   6  -5   38.38    4.06   0
  13   6  -5   43.57    3.50   0
  13  -6  -5   40.60    3.56   0
 -13   6   5   37.24    3.33   0
  12   6  -5   10.15    3.78   0
  12   6  -5    9.61    3.12   0
  12  -6  -5   10.61    2.31   0
 -12  -6   5   17.66    3.23   0
 -12   6   5   14.45    3.17   0
  11   6  -5  129.70    4.07   0
 -11  -6   5  130.10    3.84   0
  11  -6  -5  135.28    3.97   0
 -11   6   5  135.96    3.90   0
  11   6  -5  132.91    3.87   0
  10  -6  -5  527.78    4.70   0
 -10  -6   5  518.81    5.71   0
  10   6  -5  549.19    5.62   0
  10   6  -5  574.79    6.20   0
 -10   6   5  557.38    5.49   0
   9   6  -5  422.55    5.60   0
   9   6  -5  393.51    5.17   0
  -9   6   5  393.60    4.25   0
   9  -6  -5  378.19    5.08   0
  -9  -6   5  380.48    5.15   0
   8   6  -5   -0.19    3.52   0
   8  -6  -5    4.22    3.29   0
  -8  -6   5    2.17    4.24   0
   8   6  -5    0.49    3.41   0
   7   6  -5  167.54    5.14   0
   7  -6  -5  128.04    4.16   0
  -7  -6   5  145.07    5.03   0
   7   6  -5  147.40    4.29   0
  -6  -6   5 1130.77    9.33   0
   6   6  -5 1270.09    9.27   0
   6   6  -5 1256.88    9.79   0
   6  -6  -5 1272.19    7.57   0
   6  -6  -5 1294.26    6.69   0
   5   6  -5 1372.35    9.49   0
   5   6  -5 1402.16   10.67   0
   5  -6  -5 1253.98    7.30   0
  -5  -6   5 1235.37   10.10   0
   5  -6  -5 1318.94    7.29   0
   4   6  -5   19.17    4.36   0
   4  -6  -5   28.56    3.88   0
  -4  -6   5   15.72    4.49   0
   4  -6  -5   27.67    3.85   0
   4   6  -5   18.80    3.78   0
  -4  -6   5   21.92    4.57   0
   3  -6  -5  276.24    4.95   0
   3   6  -5  265.75    6.07   0
  -3  -6   5  253.28    5.99   0
  -3  -6   5  257.76    5.85   0
  -2  -6   5  677.35    8.12   0
  -2  -6   5  725.68    7.82   0
   2   6  -5  715.42    7.96   0
   2  -6  -5  703.31    6.41   0
   2  -6  -5  671.01    5.55   0
  -1   6   5   98.15    4.30   0
  -1  -6   5   97.00    4.46   0
   1   6  -5  101.06    4.37   0
   1  -6  -5   99.08    4.29   0
  -1  -6   5   94.31    4.28   0
  -1  -6   5  100.07    4.18   0
   1  -6  -5   95.86    4.09   0
   0   6   5 1569.75    9.39   0
   0  -6   5 1583.11   11.01   0
   0  -6  -5 1580.34    9.34   0
   0  -6  -5 1535.76    8.14   0
   0  -6   5 1631.98    9.82   0
   1   6   5   35.64    2.95   0
   1  -6   5   18.75    3.86   0
   1  -6   5   16.53    3.82   0
  -1  -6  -5   38.19    3.94   0
  -1  -6  -5   43.25    4.97   0
   1   6   5   38.41    4.39   0
   2   6   5  397.98    6.48   0
  -2  -6  -5  407.48    5.95   0
   2  -6   5  342.92    5.13   0
  -2  -6  -5  383.43    5.16   0
   2   6   5  379.52    5.17   0
  -2   6  -5  345.30    5.60   0
   2  -6   5  346.74    6.22   0
  -3   6  -5  289.80    5.16   0
  -3  -6  -5  277.23    4.57   0
  -3  -6  -5  292.80    5.10   0
   3   6   5  281.62    5.10   0
   3  -6   5  288.65    5.18   0
   3  -6   5  302.30    4.98   0
   3   6   5  269.20    4.56   0
   4   6   5  136.52    4.41   0
  -4  -6  -5  135.36    3.93   0
  -4   6  -5   97.41    4.20   0
   4  -6   5   94.36    4.31   0
   4  -6   5   98.76    3.97   0
   4   6   5  130.23    4.00   0
  -4  -6  -5  136.97    5.07   0
   5   6   5 2312.26    9.37   0
   5   6   5 2519.24   12.47   0
   5  -6   5 2381.85    9.41   0
  -5   6  -5 2252.54    9.78   0
   5  -6   5 2146.49    9.90   0
  -5  -6  -5 2404.45    9.36   0
  -5  -6  -5 2472.48   11.58   0
   6  -6   5   33.68    3.66   0
   6  -6   5   31.95    3.71   0
  -6   6  -5   33.31    3.51   0
   6   6   5   34.63    3.70   0
  -6  -6  -5   28.99    3.56   0
   6   6   5   31.38    2.55   0
   7  -6   5    7.96    3.48   0
   7   6   5   13.31    3.49   0
   7   6   5   10.08    3.31   0
  -7   6  -5   11.96    3.36   0
  -7  -6  -5   10.33    3.31   0
   8  -6   5    1.81    3.54   0
   8   6   5    7.15    3.39   0
  -8  -6  -5    4.84    2.24   0
  -8   6  -5    2.70    3.42   0
   8   6   5    6.70    2.30   0
   9  -6   5  549.18    5.24   0
   9   6   5  590.73    6.30   0
  -9   6  -5  536.70    5.22   0
  -9  -6  -5  538.09    5.15   0
   9   6   5  581.93    5.27   0
  10   6   5  181.48    4.08   0
 -10   6  -5  189.86    4.07   0
  10  -6   5  185.27    4.14   0
 -10  -6  -5  174.30    3.26   0
  10   6   5  183.97    4.42   0
  11   6   5   13.54    3.00   0
  11   6   5    8.23    3.28   0
 -11  -6  -5   13.33    2.99   0
 -11   6  -5   11.80    3.17   0
  11  -6   5    8.18    3.22   0
  12   6   5  105.09    4.00   0
 -12   6  -5  122.19    3.12   0
  12   6   5  115.02    2.94   0
  12  -6   5  127.27    4.02   0
 -12  -6  -5  107.76    2.94   0
 -13  -6  -5  228.35    4.42   0
 -13   6  -5  236.81    4.55   0
  13   6   5  218.98    4.95   0
  13   6   5  246.12    4.42   0
  13  -6   5  205.84    4.62   0
 -14  -6  -5   36.13    3.25   0
  14   6   5   37.14    3.60   0
 -14   6  -5   36.42    3.45   0
  14  -6   5   33.72    3.29   0
  14  -6   5   39.95    2.67   0
  14   6   5   45.34    3.42   0
  15  -7  -5    4.16    2.15   0
 -15  -7   5    0.26    3.09   0
  15   7  -5    2.73    3.18   0
  15   7  -5    4.43    3.13   0
 -15   7   5    3.65    3.00   0
  14  -7  -5   -0.97    3.21   0
  14   7  -5    3.59    3.22   0
  14   7  -5    2.84    3.17   0
 -14  -7   5    9.01    3.29   0
 -14   7   5    2.55    2.19   0
  13   7  -5   89.77    3.79   0
  13  -7  -5   74.09    3.72   0
  13   7  -5   94.57    3.89   0
 -13  -7   5   83.00    4.55   0
 -13   7   5   95.15    3.64   0
 -12  -7   5    9.17    3.09   0
  12  -7  -5    8.15    3.32   0
  12   7  -5    7.56    3.23   0
 -12   7   5    1.47    3.13   0
  12   7  -5   12.02    3.12   0
  11   7  -5    9.40    3.27   0
  11   7  -5    6.97    3.23   0
  11  -7  -5   11.51    3.32   0
 -11  -7   5    8.55    3.29   0
 -10  -7   5   47.78    3.44   0
  10  -7  -5   42.24    3.65   0
  10   7  -5   53.70    4.52   0
  10   7  -5   49.36    3.41   0
   9   7  -5   24.62    4.16   0
  -9  -7   5   17.17    3.36   0
   9   7  -5   13.73    4.08   0
   9  -7  -5   20.00    3.33   0
   8   7  -5  270.92    4.83   0
   8  -7  -5  252.03    4.51   0
   8   7  -5  291.30    5.89   0
  -8  -7   5  255.81    5.55   0
   7   7  -5  373.98    6.39   0
   7  -7  -5  394.98    5.00   0
   7   7  -5  369.13    5.48   0
  -7  -7   5  348.34    5.59   0
   6   7  -5 1403.93   10.98   0
   6  -7  -5 1323.05    7.46   0
  -6  -7   5 1262.00    9.49   0
   6  -7  -5 1301.62    7.41   0
   6   7  -5 1331.43    8.88   0
   5  -7  -5 1357.16    7.50   0
   5   7  -5 1205.11   10.71   0
  -5  -7   5 1090.55    8.71   0
   5  -7  -5 1288.69    6.74   0
   5   7  -5 1231.32    9.18   0
   4   7  -5   59.22    4.79   0
  -4  -7   5   58.02    3.78   0
   4  -7  -5   67.14    4.01   0
  -4  -7   5   60.45    4.99   0
   4  -7  -5   68.27    2.86   0
   4   7  -5   59.61    3.92   0
   3  -7  -5   91.84    4.11   0
  -3  -7   5   80.96    4.69   0
   3   7  -5   79.00    4.88   0
  -3  -7   5   79.40    4.06   0
   2  -7  -5  231.72    4.71   0
  -2  -7   5  234.58    5.73   0
   2   7  -5  226.24    5.62   0
   2  -7  -5  228.70    4.52   0
  -2  -7   5  233.00    5.51   0
  -1  -7   5   68.34    4.52   0
  -1  -7   5   65.79    3.90   0
   1  -7  -5   64.14    4.09   0
   1  -7  -5   63.70    3.96   0
   0   7   5    6.87    3.63   0
   0  -7   5    3.22    3.37   0
   0  -7  -5    0.06    4.55   0
   0  -7   5   -0.21    4.22   0
   0  -7  -5    0.64    3.62   0
  -1  -7  -5 2444.24    9.44   0
   1   7   5 2485.79   11.70   0
   1  -7   5 2739.07   11.48   0
   1  -7   5 2664.38   12.01   0
   1   7   5 2440.92    9.50   0
  -1  -7  -5 2538.03   11.67   0
   2   7   5 7295.32   15.65   0
  -3  -7  -5  291.89    4.59   0
  -3   7  -5  359.64    5.36   0
   3   7   5  293.95    4.59   0
   3  -7   5  340.79    5.09   0
   3   7   5  287.52    5.97   0
  -3  -7  -5  309.30    5.98   0
   3  -7   5  330.34    5.30   0
  -4  -7  -5  941.47    6.38   0
   4   7   5  995.00    8.63   0
   4  -7   5  910.23    6.49   0
  -4   7  -5  913.51    6.78   0
   4  -7   5  828.23    6.83   0
  -4  -7  -5 1009.04    8.49   0
   4   7   5  940.10    6.48   0
   5  -7   5  293.39    4.74   0
  -5  -7  -5  297.76    5.90   0
  -5  -7  -5  283.82    4.61   0
   5   7   5  288.13    5.99   0
  -5   7  -5  315.62    4.73   0
   5  -7   5  308.29    4.79   0
   5   7   5  268.19    3.78   0
  -6   7  -5  608.48    5.84   0
   6  -7   5  563.56    5.87   0
   6   7   5  636.16    7.56   0
   6  -7   5  603.38    4.93   0
   6   7   5  596.62    5.68   0
  -6  -7  -5  613.63    5.61   0
   7  -7   5   13.69    3.56   0
   7   7   5   17.47    4.22   0
   7   7   5   14.42    3.21   0
  -7  -7  -5   13.34    3.30   0
  -7   7  -5   14.99    3.40   0
   8  -7   5  359.01    4.72   0
   8   7   5  347.25    4.36   0
   8   7   5  371.91    5.35   0
  -8  -7  -5  338.89    4.38   0
  -8   7  -5  349.27    4.66   0
   9   7   5  131.97    3.94   0
   9   7   5  134.82    4.69   0
   9  -7   5  134.83    3.95   0
  -9  -7  -5  124.05    3.91   0
  -9   7  -5  126.37    3.91   0
  10  -7   5  105.02    2.86   0
  10   7   5  128.47    3.88   0
  10   7   5  120.73    3.63   0
 -10  -7  -5  115.77    3.60   0
 -10   7  -5  112.03    2.94   0
  11   7   5    3.98    2.97   0
  11  -7   5   10.72    3.05   0
  11   7   5    8.75    3.18   0
 -11   7  -5    7.69    3.26   0
 -11  -7  -5    7.61    2.92   0
  12   7   5  204.67    4.70   0
 -12   7  -5  196.16    4.17   0
 -12  -7  -5  225.97    4.21   0
  12  -7   5  207.06    4.35   0
  12   7   5  223.89    4.23   0
  13   7   5    4.35    3.41   0
  13  -7   5   10.56    3.31   0
  13   7   5    8.55    3.10   0
 -13   7  -5   11.99    3.25   0
 -13  -7  -5    7.67    2.30   0
  14   7   5    3.37    3.86   0
  14  -7   5    0.24    3.31   0
  14   7   5    3.34    3.10   0
  14  -7   5    4.68    2.05   0
 -14  -7  -5    3.08    3.17   0
 -14   7  -5   -2.01    3.21   0
  14   8  -5   29.76    3.44   0
  14   8  -5   27.35    3.52   0
 -14  -8   5   33.03    3.42   0
  14  -8  -5   29.05    3.35   0
  13   8  -5   41.61    3.71   0
  13   8  -5   45.10    3.44   0
  13  -8  -5   44.72    2.73   0
 -13  -8   5   48.07    3.57   0
  12   8  -5   60.08    3.58   0
  12   8  -5   61.76    4.21   0
  12  -8  -5   61.32    3.62   0
 -12  -8   5   57.02    3.65   0
  11   8  -5   93.51    3.75   0
  11  -8  -5   82.66    3.70   0
  11   8  -5   92.46    4.80   0
 -11  -8   5   87.08    3.84   0
  10   8  -5  436.14    6.72   0
  10   8  -5  417.80    5.13   0
  10  -8  -5  372.17    4.95   0
 -10  -8   5  378.01    5.12   0
   9   8  -5   23.92    3.42   0
  -9  -8   5   26.75    3.47   0
   9   8  -5   24.64    4.26   0
   9  -8  -5   18.01    3.33   0
   8   8  -5   15.86    4.62   0
  -8  -8   5   14.37    3.34   0
   8  -8  -5   16.27    3.32   0
   8   8  -5   15.65    3.30   0
   7  -8  -5  118.99    3.92   0
  -7  -8   5  118.36    4.93   0
   7   8  -5  135.39    5.43   0
   7   8  -5  125.29    4.16   0
   6  -8  -5   13.73    3.56   0
   6   8  -5   13.71    4.45   0
   6   8  -5   12.66    4.24   0
  -6  -8   5   15.90    4.58   0
   6  -8  -5   14.11    3.59   0
   5   8  -5  447.15    6.37   0
  -5  -8   5  430.25    6.09   0
   5  -8  -5  467.56    5.10   0
   5   8  -5  456.94    7.87   0
   5  -8  -5  478.83    5.28   0
   4  -8  -5  270.70    4.60   0
   4   8  -5  221.79    6.32   0
  -4  -8   5  221.62    6.40   0
  -4  -8   5  215.05    5.58   0
   4  -8  -5  261.36    4.56   0
  -3  -8   5 1769.45   12.65   0
   3  -8  -5 1729.80    8.51   0
  -3  -8   5 1718.17   10.35   0
   3   8  -5 1615.41   12.53   0
   2  -8  -5    7.17    3.69   0
  -2  -8   5   17.50    4.35   0
   2  -8  -5   10.57    3.42   0
  -2  -8   5   13.21    3.46   0
   1  -8  -5  618.92    6.20   0
   1  -8  -5  623.75    5.49   0
  -1  -8   5  637.37    7.33   0
  -1  -8   5  620.68    6.35   0
   0  -8  -5  594.45    6.39   0
   0  -8   5  552.85    6.77   0
   0  -8  -5  580.93    5.34   0
   0  -8   5  529.67    6.60   0
  -2  -8  -5  616.47    6.90   0
   2   8   5  610.22    7.66   0
  -2  -8  -5  608.12    5.88   0
   2   8   5  559.32    4.94   0
   2  -8   5  419.77    6.44   0
   2  -8   5  396.52    5.60   0
   3   8   5 2067.03   11.45   0
  -3  -8  -5 2055.02    8.51   0
   3  -8   5 1915.88    9.37   0
   3  -8   5 1932.41    9.04   0
   3   8   5 2016.49    8.65   0
  -3  -8  -5 2167.42   11.88   0
   4   8   5  132.93    4.99   0
  -4  -8  -5  138.23    5.00   0
  -4  -8  -5  125.77    3.93   0
   4  -8   5  112.73    3.82   0
   4  -8   5  107.21    3.88   0
   4   8   5  129.55    3.87   0
  -5  -8  -5  935.92    6.36   0
   5   8   5  923.92    8.72   0
   5  -8   5  902.62    6.76   0
   5  -8   5  932.34    6.83   0
  -5  -8  -5  958.56    8.57   0
  -5   8  -5  948.67    6.05   0
   5   8   5  898.19    6.42   0
   6   8   5  601.80    7.35   0
   6  -8   5  482.73    4.65   0
  -6   8  -5  481.76    4.89   0
   6  -8   5  474.25    5.63   0
  -6  -8  -5  569.11    4.75   0
   6   8   5  591.83    5.45   0
   7  -8   5  823.83    6.40   0
   7   8   5  916.70    8.34   0
   7   8   5  849.47    5.97   0
  -7  -8  -5  836.96    5.38   0
  -7   8  -5  830.40    6.45   0
  -8   8  -5   30.29    2.44   0
   8  -8   5   29.60    3.44   0
   8   8   5   24.44    4.17   0
  -8  -8  -5   20.02    3.33   0
   8   8   5   25.90    3.28   0
   9   8   5   20.88    3.26   0
  -9   8  -5   23.18    3.34   0
   9  -8   5   17.93    3.39   0
   9   8   5   20.42    3.38   0
  -9  -8  -5   15.48    2.24   0
  10   8   5   57.78    3.36   0
  10  -8   5   47.09    3.45   0
  10   8   5   52.47    3.58   0
 -10   8  -5   43.88    3.29   0
 -10  -8  -5   48.07    2.52   0
 -11   8  -5   27.35    3.27   0
  11  -8   5   23.87    3.32   0
  11   8   5   20.68    2.33   0
  11   8   5   26.31    4.07   0
 -11  -8  -5   19.57    3.19   0
 -12   8  -5   -5.08    3.27   0
  12   8   5    2.77    3.15   0
  12   8   5    3.56    3.13   0
 -12  -8  -5   -0.64    3.18   0
  12  -8   5    3.97    3.31   0
  13   8   5   26.29    3.33   0
 -13  -8  -5   20.60    3.27   0
 -13   8  -5   20.17    3.36   0
  13   8   5   29.31    3.09   0
  13  -8   5   19.16    3.40   0
  14  -9  -5   40.79    3.48   0
  14   9  -5   44.99    3.73   0
 -14  -9   5   36.30    3.62   0
  14   9  -5   43.54    4.48   0
  13  -9  -5   14.83    3.34   0
 -13  -9   5   18.10    3.37   0
  13   9  -5   15.84    4.00   0
  13   9  -5   16.39    3.21   0
  12   9  -5   11.43    3.28   0
  12   9  -5    8.89    4.48   0
  12  -9  -5   16.29    3.28   0
 -12  -9   5   10.64    3.32   0
  11   9  -5  210.35    5.98   0
 -11  -9   5  204.11    4.64   0
  11  -9  -5  233.30    4.31   0
  11   9  -5  212.78    4.67   0
  10   9  -5  344.28    7.41   0
  10  -9  -5  304.77    4.74   0
 -10  -9   5  315.53    5.72   0
  10   9  -5  345.80    5.50   0
   9  -9  -5  628.35    5.81   0
   9   9  -5  625.93    8.75   0
  -9  -9   5  596.82    6.19   0
   9   9  -5  631.48    6.12   0
   8  -9  -5   31.55    3.43   0
   8   9  -5   49.57    5.11   0
  -8  -9   5   50.27    4.24   0
   8   9  -5   51.46    3.53   0
   7   9  -5  847.24   11.16   0
   7  -9  -5  802.51    5.38   0
  -7  -9   5  773.68    7.43   0
   7   9  -5  864.67    7.56   0
   7  -9  -5  889.00    6.36   0
   6   9  -5    3.34    5.41   0
   6  -9  -5    3.75    3.27   0
   6  -9  -5    4.56    3.53   0
  -6  -9   5    3.37    4.27   0
   6   9  -5    1.07    3.38   0
  -5  -9   5 1575.20   10.13   0
   5   9  -5 1553.40   14.79   0
   5   9  -5 1663.21    9.95   0
   5  -9  -5 1706.11    8.00   0
   5  -9  -5 1730.38    8.35   0
   4  -9  -5  502.10    5.49   0
  -4  -9   5  553.00    6.85   0
   4  -9  -5  530.40    5.42   0
  -4  -9   5  562.42    8.94   0
  -3  -9   5 2746.73   15.65   0
   3  -9  -5 2961.70   10.91   0
  -3  -9   5 2810.74   12.38   0
   2  -9  -5  647.29    6.28   0
  -2  -9   5  561.34    7.37   0
   2  -9  -5  623.06    4.84   0
  -2  -9   5  580.03    6.23   0
  -1  -9   5 1415.29   10.00   0
   1  -9  -5 1455.05    9.04   0
   1  -9  -5 1359.16    6.68   0
  -1  -9   5 1402.49    8.47   0
   0  -9  -5   10.18    3.68   0
   0  -9   5   10.87    3.55   0
   0  -9  -5   17.17    3.80   0
   0  -9   5    6.55    3.36   0
   0  -9   5    7.57    3.41   0
   1  -9   5  795.63    7.35   0
   1  -9   5  797.30    7.04   0
  -1  -9  -5  808.56    7.50   0
  -1  -9  -5  780.28    5.93   0
   2  -9   5 1402.69    8.47   0
  -2  -9  -5 1607.37   10.39   0
   2  -9   5 1425.65    8.27   0
  -2  -9  -5 1483.95    6.87   0
   2   9   5 1519.00   10.48   0
   2   9   5 1495.94    7.62   0
   3  -9   5   34.12    3.43   0
   3   9   5   42.60    4.42   0
  -3  -9  -5   47.87    4.45   0
   3  -9   5   35.35    3.37   0
   3   9   5   40.17    2.59   0
  -3  -9  -5   41.29    3.52   0
   4   9   5   56.32    4.59   0
  -4  -9  -5   49.83    2.59   0
   4   9   5   53.06    3.49   0
  -4  -9  -5   55.56    4.48   0
   4  -9   5   57.62    3.39   0
   4  -9   5   56.24    3.52   0
   5   9   5  152.32    5.16   0
   5  -9   5  134.75    3.87   0
   5  -9   5  134.17    3.85   0
  -5  -9  -5  152.57    3.87   0
   5   9   5  145.72    3.82   0
   6   9   5   73.88    4.58   0
  -6  -9  -5   67.25    2.64   0
   6  -9   5   76.20    2.80   0
  -6   9  -5   81.59    3.64   0
   6  -9   5   78.46    3.78   0
   6   9   5   74.42    3.45   0
  -7   9  -5   41.80    3.38   0
   7   9   5   46.20    4.39   0
   7  -9   5   45.78    3.50   0
  -7  -9  -5   45.16    3.32   0
   7   9   5   41.27    3.33   0
  -8   9  -5  159.24    4.01   0
  -8  -9  -5  167.90    3.97   0
   8   9   5  172.72    5.12   0
   8  -9   5  156.95    4.03   0
   8   9   5  165.38    3.86   0
   9  -9   5   40.46    3.54   0
  -9   9  -5   40.14    3.39   0
  -9  -9  -5   32.85    3.22   0
   9   9   5   37.66    3.23   0
   9   9   5   35.34    3.95   0
  10   9   5    0.06    3.07   0
  10   9   5    2.84    3.10   0
  10  -9   5   -1.96    3.13   0
 -10  -9  -5   -2.52    2.09   0
 -10   9  -5    6.87    3.07   0
  11   9   5  119.82    4.95   0
  11   9   5  119.65    3.61   0
  11  -9   5  112.90    3.85   0
 -11   9  -5  119.33    3.81   0
 -11  -9  -5  113.86    3.68   0
  12   9   5    9.83    3.26   0
  12   9   5    9.11    3.11   0
  12  -9   5   14.44    3.24   0
 -12   9  -5    1.65    3.19   0
 -12  -9  -5    4.29    3.26   0
  13  -9   5   72.69    3.60   0
  13   9   5   67.74    4.62   0
  13   9   5   71.76    3.64   0
 -13  -9  -5   57.73    2.69   0
 -13   9  -5   55.79    2.85   0
 -13 -10   5    5.90    3.29   0
  13 -10  -5   19.59    3.32   0
  13  10  -5   12.18    4.62   0
  13  10  -5    7.73    3.27   0
  12 -10  -5    3.69    3.22   0
  12  10  -5    1.64    4.32   0
 -12 -10   5    1.00    3.06   0
  12  10  -5   -0.45    3.74   0
 -11 -10   5   18.20    3.52   0
  11 -10  -5   23.22    3.33   0
  11  10  -5   21.87    3.42   0
  11  10  -5   20.39    4.71   0
  10  10  -5  214.61    7.52   0
 -10 -10   5  183.78    4.47   0
  10 -10  -5  204.56    4.33   0
  10  10  -5  207.32    5.13   0
   9  10  -5   10.36    5.85   0
   9 -10  -5   14.91    3.28   0
  -9 -10   5    6.54    3.23   0
   9  10  -5    9.54    3.98   0
   8 -10  -5   19.81    3.21   0
   8  10  -5   15.01    6.00   0
  -8 -10   5   12.71    3.39   0
   8  10  -5   17.67    3.22   0
   7 -10  -5  133.58    3.84   0
   7 -10  -5  121.52    3.73   0
  -7 -10   5  102.86    3.99   0
   7  10  -5  109.36    8.05   0
   7  10  -5  112.02    3.87   0
   6 -10  -5   28.34    3.43   0
   6 -10  -5   27.33    3.28   0
  -6 -10   5   23.88    4.13   0
   6  10  -5   21.01    3.31   0
   5 -10  -5  232.95    4.22   0
  -5 -10   5  222.72    4.67   0
   5 -10  -5  234.04    4.25   0
  -4 -10   5  400.07    6.31   0
  -4 -10   5  401.87    8.48   0
   4 -10  -5  366.16    4.75   0
   4 -10  -5  341.40    4.89   0
   3 -10  -5  192.59    4.46   0
  -3 -10   5  164.31    6.26   0
  -3 -10   5  157.91    4.46   0
   3 -10  -5  203.39    4.31   0
   2 -10  -5  129.08    3.98   0
   2 -10  -5  130.13    4.14   0
  -2 -10   5  140.54    5.20   0
  -2 -10   5  139.58    4.16   0
   1 -10  -5 1424.32    8.63   0
  -1 -10   5 1406.88   10.24   0
   1 -10  -5 1369.97    6.50   0
  -1 -10   5 1462.01    9.09   0
   0 -10   5   33.30    4.45   0
   0 -10   5   28.52    3.77   0
   0 -10  -5   19.38    3.69   0
   0 -10  -5   16.52    4.52   0
   0 -10   5   27.44    4.30   0
   1 -10   5   37.78    3.72   0
  -1 -10  -5   56.72    4.02   0
   1 -10   5   37.99    3.85   0
  -1 -10  -5   55.81    3.67   0
   2 -10   5  146.66    4.72   0
  -2 -10  -5  170.25    4.73   0
   2 -10   5  144.19    4.09   0
  -2 -10  -5  165.32    3.98   0
  -3 -10  -5  264.64    4.23   0
   3  10   5  261.24    4.23   0
   3 -10   5  263.25    4.57   0
   3  10   5  265.40    6.00   0
  -3 -10  -5  283.19    5.91   0
   3 -10   5  267.28    4.55   0
   4  10   5   21.03    4.20   0
  -4 -10  -5   20.82    4.12   0
   4 -10   5   17.83    3.19   0
   4 -10   5   11.89    3.21   0
  -4 -10  -5   27.96    3.37   0
   4  10   5   22.91    3.33   0
   5  10   5  155.84    5.55   0
  -5 -10  -5  140.91    3.72   0
   5 -10   5  124.65    3.80   0
   5 -10   5  132.26    3.66   0
   5  10   5  148.29    2.98   0
   6  10   5   15.42    4.26   0
  -6 -10  -5   20.73    3.17   0
   6 -10   5   14.71    3.17   0
   6 -10   5   19.20    3.05   0
   6  10   5   16.52    3.16   0
  -7  10  -5  178.72    4.08   0
  -7 -10  -5  165.64    3.87   0
   7  10   5  174.69    5.46   0
   7 -10   5  187.00    3.97   0
   7  10   5  173.44    3.93   0
   8 -10   5  228.37    3.71   0
  -8  10  -5  237.08    4.37   0
   8  10   5  268.86    5.96   0
   8  10   5  257.81    4.21   0
  -8 -10  -5  248.47    4.27   0
   9  10   5   79.82    4.67   0
   9 -10   5   88.58    3.59   0
  -9  10  -5   83.60    3.61   0
   9  10   5   75.71    3.49   0
  -9 -10  -5   76.21    2.73   0
  10  10   5   35.46    4.15   0
 -10  10  -5   28.46    2.36   0
 -10 -10  -5   36.55    3.16   0
  10 -10   5   34.41    3.37   0
  10  10   5   39.21    3.34   0
  11  10   5    8.65    3.00   0
  11 -10   5    1.26    3.21   0
 -11  10  -5    4.34    3.04   0
  11  10   5    2.75    4.54   0
 -11 -10  -5    4.93    2.11   0
  12  10   5    9.92    3.16   0
  12  10   5    6.09    4.05   0
 -12  10  -5    7.97    3.12   0
  12 -10   5    7.98    3.18   0
 -12 -10  -5    6.31    3.10   0
  13  10   5   38.62    3.19   0
  13 -10   5    8.47    3.19   0
 -13  10  -5    3.60    3.04   0
  13  10   5    4.83    4.05   0
 -13 -10  -5    6.05    3.12   0
 -13 -11   5   18.23    3.44   0
  13  11  -5   15.25    5.49   0
  13  11  -5   16.96    5.45   0
  13 -11  -5   18.22    3.32   0
  13  11  -5   20.97    4.00   0
  12  11  -5   20.82    6.27   0
  12  11  -5   18.92    6.33   0
  12 -11  -5   15.38    3.17   0
  12  11  -5   19.77    3.26   0
 -12 -11   5   16.85    3.36   0
  11  11  -5   34.72    8.04   0
  11 -11  -5   41.92    3.42   0
 -11 -11   5   30.94    3.38   0
  11  11  -5   35.09    7.93   0
  11  11  -5   40.27    3.43   0
 -10 -11   5   58.36    3.78   0
  10  11  -5   59.17    3.70   0
  10 -11  -5   50.45    3.58   0
   9 -11  -5    1.71    3.16   0
   9  11  -5    2.43    3.27   0
  -9 -11   5    3.06    3.26   0
   8 -11  -5    9.69    3.45   0
  -8 -11   5   17.33    3.38   0
   8 -11  -5   12.98    3.19   0
   8  11  -5   16.59    3.36   0
   7 -11  -5  283.62    4.52   0
   7  11  -5  271.06    4.71   0
  -7 -11   5  261.72    4.67   0
   7 -11  -5  273.40    4.57   0
   6 -11  -5    3.81    3.18   0
  -6 -11   5   -0.53    3.12   0
   6 -11  -5    1.25    3.34   0
   5 -11  -5  129.39    3.98   0
  -5 -11   5  118.99    3.97   0
   5 -11  -5  122.02    2.85   0
   4 -11  -5   25.50    3.42   0
  -4 -11   5   21.94    3.43   0
   4 -11  -5   37.43    3.26   0
  -3 -11   5  164.71    6.87   0
   3 -11  -5  173.46    3.08   0
   3 -11  -5  176.72    4.20   0
  -3 -11   5  159.30    4.29   0
  -2 -11   5  119.46    5.76   0
   2 -11  -5  121.06    4.16   0
   2 -11  -5  120.87    3.76   0
  -2 -11   5  115.00    4.03   0
   1 -11  -5   25.99    4.46   0
  -1 -11   5   24.32    4.18   0
   1 -11  -5   21.49    2.46   0
  -1 -11   5   29.23    3.59   0
   0 -11  -5  956.83    7.48   0
   0 -11   5  900.15    6.83   0
   0 -11   5  944.11    8.22   0
   0 -11   5  928.54    6.95   0
   0 -11  -5  941.96    6.01   0
  -1 -11  -5   86.71    3.95   0
   1 -11   5   98.85    3.76   0
   1 -11   5   96.99    3.90   0
  -1 -11  -5   90.48    3.61   0
  -2 -11  -5    0.68    3.90   0
  -2 -11  -5    1.78    3.27   0
   2 -11   5    1.00    3.35   0
   2 -11   5    5.02    3.14   0
  -3 -11  -5    4.99    3.17   0
  -3 -11  -5    3.40    4.26   0
   3 -11   5    0.88    3.11   0
   3  11   5    1.34    3.20   0
   3 -11   5    1.04    3.04   0
  -4 -11  -5  341.44    4.37   0
  -4 -11  -5  352.07    7.22   0
   4 -11   5  317.07    4.94   0
   4  11   5  331.13    3.78   0
   4 -11   5  340.92    4.63   0
   5  11   5   64.97    5.18   0
  -5 -11  -5   54.85    2.59   0
   5 -11   5   70.31    3.51   0
   5  11   5   71.86    3.50   0
   5 -11   5   72.12    3.53   0
  -6 -11  -5   45.39    2.46   0
   6  11   5   51.34    4.86   0
   6 -11   5   45.53    3.27   0
   6 -11   5   42.65    2.59   0
   6  11   5   50.61    2.48   0
   7  11   5  124.92    5.55   0
  -7 -11  -5  116.50    3.57   0
   7 -11   5  113.76    3.44   0
   7 -11   5  116.75    3.65   0
   7  11   5  115.88    3.64   0
  -8 -11  -5    9.49    3.17   0
   8  11   5   16.15    4.67   0
   8 -11   5   16.39    3.26   0
   8  11   5   20.12    3.20   0
   9 -11   5   62.59    3.42   0
  -9 -11  -5   74.11    3.57   0
   9  11   5   71.74    5.16   0
   9  11   5   70.95    3.49   0
  10  11   5   26.39    4.13   0
 -10  11  -5   28.48    3.27   0
  10 -11   5   25.35    3.33   0
 -10 -11  -5   24.62    3.32   0
  10  11   5   25.31    2.42   0
  11 -11   5   28.38    3.45   0
  11  11   5   43.32    4.46   0
 -11 -11  -5   46.28    3.29   0
 -11  11  -5   46.08    3.35   0
  11  11   5   37.29    3.31   0
  12  11   5   -1.97    3.87   0
  12 -11   5    5.38    3.14   0
 -12 -11  -5   -4.70    3.01   0
 -12  11  -5    2.75    3.13   0
  12  11   5   -0.51    3.02   0
  12 -12  -5    2.35    3.10   0
  12  12  -5    0.40    3.05   0
 -12 -12   5    3.98    3.04   0
  11 -12  -5    0.86    2.15   0
  11 -12  -5    2.45    3.21   0
 -11 -12   5   -1.91    3.29   0
  11  12  -5    3.56    3.19   0
  10 -12  -5  190.49    4.47   0
  10 -12  -5  195.25    4.41   0
 -10 -12   5  224.79    4.74   0
  10  12  -5  221.83    4.67   0
   9 -12  -5    5.24    2.33   0
  -9 -12   5    5.01    3.18   0
   9  12  -5    3.05    3.17   0
   9 -12  -5   10.69    3.28   0
   8 -12  -5  389.70    4.51   0
  -8 -12   5  448.47    6.21   0
   8 -12  -5  415.93    4.38   0
   8  12  -5  459.48    5.66   0
  -7 -12   5   31.08    3.46   0
   7 -12  -5   33.52    3.55   0
   7  12  -5   33.37    3.37   0
   7 -12  -5   38.32    3.20   0
  -6 -12   5  145.29    3.99   0
   6 -12  -5  140.33    3.85   0
   6 -12  -5  133.78    3.78   0
  -5 -12   5   20.25    4.01   0
   5 -12  -5   21.20    3.47   0
   5 -12  -5   19.78    2.33   0
   4 -12  -5   42.12    3.35   0
  -4 -12   5   41.79    3.54   0
   4 -12  -5   38.39    3.23   0
   4 -12  -5   40.07    2.49   0
   3 -12  -5   55.95    3.63   0
  -3 -12   5   56.25    3.59   0
   3 -12  -5   57.44    3.46   0
  -3 -12   5   57.09    5.88   0
   2 -12  -5   53.28    3.61   0
  -2 -12   5   63.19    5.25   0
   2 -12  -5   52.95    3.36   0
  -2 -12   5   67.29    3.53   0
   1 -12  -5   13.10    4.03   0
   1 -12  -5   10.72    2.21   0
  -1 -12   5   11.28    3.24   0
  -1 -12   5   12.93    4.13   0
   0 -12   5    2.52    3.82   0
   0 -12   5    1.23    3.09   0
   0 -12  -5   -2.78    3.15   0
   0 -12   5    1.56    3.12   0
   0 -12  -5    3.25    2.13   0
   1 -12   5  356.40    4.80   0
   1 -12   5  383.03    4.93   0
  -1 -12  -5  370.95    5.63   0
   1 -12   5  388.67    5.98   0
  -1 -12  -5  350.02    3.77   0
  -2 -12  -5   11.37    3.20   0
  -2 -12  -5   11.08    4.38   0
   2 -12   5   19.62    3.41   0
   2 -12   5   18.00    3.35   0
  -3 -12  -5  276.32    4.40   0
  -3 -12  -5  296.03    6.30   0
   3 -12   5  259.04    4.61   0
   3 -12   5  268.32    4.52   0
  -4 -12  -5   47.56    4.85   0
   4 -12   5   40.52    3.42   0
  -4 -12  -5   45.25    3.38   0
   4 -12   5   40.42    3.21   0
   4  12   5   45.69    3.27   0
  -5 -12  -5    7.81    3.16   0
   5 -12   5    7.68    3.24   0
   5  12   5    6.46    3.16   0
   5 -12   5   14.21    3.15   0
   6 -12   5   30.38    3.15   0
  -6 -12  -5   32.52    2.36   0
   6  12   5   28.37    3.25   0
   6 -12   5   38.58    3.37   0
   7 -12   5   27.34    3.27   0
   7 -12   5   27.25    3.15   0
  -7 -12  -5   28.44    3.19   0
   7  12   5   20.60    5.34   0
   7  12   5   24.47    3.14   0
   8 -12   5   71.49    3.60   0
  -8 -12  -5   68.42    2.72   0
   8 -12   5   72.10    3.38   0
   8  12   5   88.09    6.56   0
   8  12   5   84.11    3.55   0
   9  12   5    3.49    4.87   0
   9 -12   5   -1.41    3.22   0
   9 -12   5    3.03    2.15   0
  -9 -12  -5    1.93    3.05   0
   9  12   5    5.48    3.06   0
  10  12   5   28.14    3.25   0
  10 -12   5   22.30    3.31   0
  10  12   5   28.87    5.32   0
 -10 -12  -5   22.05    3.22   0
  11  12   5    4.65    4.43   0
  11 -12   5    2.29    3.15   0
  11 -12   5    1.48    2.17   0
 -11 -12  -5    2.87    2.17   0
  11  12   5   -0.12    2.15   0
  11 -13  -5   -4.59    2.19   0
  11  13  -5   -0.21    3.10   0
 -11 -13   5    2.10    3.30   0
  11 -13  -5    0.08    3.11   0
 -10 -13   5    1.32    3.16   0
  10  13  -5    1.12    3.15   0
  10 -13  -5   -3.09    3.03   0
  10 -13  -5   -2.34    3.06   0
   9 -13  -5    3.70    3.08   0
   9 -13  -5    5.36    3.04   0
  -9 -13   5    6.76    3.17   0
   9  13  -5    3.84    3.20   0
   8 -13  -5   78.41    3.82   0
  -8 -13   5  106.65    3.75   0
   8 -13  -5   91.60    3.68   0
   8  13  -5   96.54    3.83   0
  -7 -13   5   43.71    3.48   0
   7 -13  -5   56.97    3.50   0
   7 -13  -5   49.28    3.47   0
   6 -13  -5  143.53    4.17   0
   6 -13  -5  146.92    3.76   0
  -6 -13   5  149.30    4.05   0
   5 -13  -5   39.84    3.37   0
  -5 -13   5   34.47    3.38   0
   5 -13  -5   34.28    3.15   0
  -4 -13   5   21.47    3.18   0
   4 -13  -5   13.18    3.28   0
   4 -13  -5   13.89    3.19   0
   4 -13  -5   15.48    3.13   0
  -3 -13   5  405.27    5.28   0
  -3 -13   5  413.88   10.54   0
   3 -13  -5  415.21    5.17   0
   3 -13  -5  411.46    4.70   0
  -2 -13   5   31.88    4.73   0
   2 -13  -5   22.17    3.15   0
   2 -13  -5   22.61    3.31   0
  -2 -13   5   35.67    3.11   0
   1 -13  -5   54.68    3.41   0
  -1 -13   5   56.72    4.14   0
   1 -13  -5   54.20    3.26   0
  -1 -13   5   56.79    5.05   0
  -1 -13   5   58.59    3.33   0
   0 -13  -5   61.49    3.72   0
   0 -13   5   50.15    3.41   0
   0 -13  -5   59.15    3.36   0
   0 -13   5   50.12    4.36   0
   0 -13   5   48.53    3.40   0
   1 -13   5  226.47    4.29   0
  -1 -13  -5  238.22    5.83   0
   1 -13   5  220.11    4.78   0
   1 -13   5  237.65    4.48   0
  -1 -13  -5  229.87    4.17   0
  -2 -13  -5   37.60    4.42   0
   2 -13   5   44.87    3.25   0
  -2 -13  -5   38.52    3.20   0
   2 -13   5   46.30    3.50   0
  -3 -13  -5   73.78    3.41   0
  -3 -13  -5   85.62    5.43   0
   3 -13   5   88.66    3.66   0
   3 -13   5   74.76    3.67   0
  -4 -13  -5   43.12    2.44   0
   4 -13   5   36.13    3.24   0
  -4 -13  -5   42.77    4.99   0
   4 -13   5   32.74    3.23   0
   5 -13   5  122.50    3.78   0
  -5 -13  -5  109.36    3.60   0
   5 -13   5  104.15    3.74   0
   5  13   5  117.65    3.76   0
   6  13   5   22.93    3.35   0
   6 -13   5   21.93    3.15   0
  -6 -13  -5   18.68    3.16   0
   6 -13   5   27.86    3.33   0
   7 -13   5   18.23    3.21   0
  -7 -13  -5    9.14    3.20   0
   7  13   5   11.84    3.22   0
   7 -13   5   13.45    3.07   0
  -8 -13  -5   15.89    2.32   0
   8 -13   5   15.53    3.34   0
   8 -13   5   17.19    3.13   0
   8  13   5   11.52    3.14   0
   9 -13   5    1.42    3.24   0
  -9 -13  -5    5.91    2.16   0
   9 -13   5    3.43    3.07   0
   9  13   5    6.74    3.00   0
 -10 -13  -5    5.68    3.11   0
  10 -13   5   10.93    3.17   0
  10 -13   5    4.56    3.05   0
  10  13   5    3.68    3.09   0
  10 -14  -5    6.47    3.16   0
  10 -14  -5    4.80    3.28   0
  10  14  -5    7.73    3.11   0
 -10 -14   5    6.94    3.18   0
   9 -14  -5   -0.65    3.24   0
   9 -14  -5   -1.16    3.07   0
  -9 -14   5   -1.73    3.18   0
  -8 -14   5   50.61    3.61   0
   8 -14  -5   43.26    3.23   0
   8 -14  -5   43.30    3.33   0
  -7 -14   5   10.70    3.38   0
   7 -14  -5   16.80    3.21   0
   7 -14  -5   13.48    3.17   0
   6 -14  -5    3.94    3.08   0
  -6 -14   5    6.91    3.06   0
   6 -14  -5    4.64    3.21   0
  -5 -14   5   -1.84    3.12   0
   5 -14  -5    1.49    2.95   0
   5 -14  -5    1.12    3.08   0
   5 -14  -5   -0.33    3.17   0
  -4 -14   5   15.79    3.26   0
   4 -14  -5   11.79    3.40   0
   4 -14  -5   17.71    2.20   0
   4 -14  -5   11.97    3.02   0
  -3 -14   5    1.60    3.16   0
   3 -14  -5   -0.48    2.94   0
   3 -14  -5    0.38    3.27   0
  -2 -14   5    1.23    4.62   0
   2 -14  -5    1.35    3.14   0
   2 -14  -5    7.01    2.95   0
  -2 -14   5   -0.37    3.08   0
   1 -14  -5    3.66    3.84   0
  -1 -14   5    4.57    4.43   0
  -1 -14   5    7.01    3.06   0
   1 -14  -5    7.03    3.00   0
  -1 -14   5    2.80    3.11   0
   0 -14   5   32.94    3.86   0
   0 -14   5   27.96    3.40   0
   0 -14  -5   30.37    4.18   0
   0 -14   5   30.76    3.25   0
   0 -14  -5   28.28    3.03   0
   1 -14   5  191.17    4.07   0
   1 -14   5  190.33    5.17   0
  -1 -14  -5  175.05    3.89   0
  -1 -14  -5  181.16    5.16   0
   1 -14   5  194.19    4.07   0
  -2 -14  -5   33.71    3.19   0
   2 -14   5   24.20    3.15   0
  -2 -14  -5   40.70    4.31   0
   2 -14   5   26.53    4.05   0
   2 -14   5   26.98    3.42   0
   3 -14   5  288.17    5.50   0
  -3 -14  -5  317.49    7.47   0
   3 -14   5  286.09    4.74   0
  -3 -14  -5  297.88    4.39   0
  -4 -14  -5  128.64    3.81   0
   4 -14   5  103.41    3.73   0
   4 -14   5   99.99    3.77   0
   5 -14   5   56.69    3.46   0
  -5 -14  -5   47.42    3.34   0
   5 -14   5   57.28    3.33   0
  -6 -14  -5    6.36    3.02   0
   6 -14   5   -0.87    3.01   0
   6  14   5   -0.74    3.06   0
   6 -14   5   -1.04    3.07   0
  -7 -14  -5   14.19    2.31   0
   7 -14   5   15.06    3.08   0
   7 -14   5    6.62    3.29   0
   7  14   5   15.08    2.33   0
   8 -14   5   10.46    3.14   0
  -8 -14  -5   12.19    3.03   0
   8  14   5   16.67    3.11   0
   8 -14   5   16.82    3.31   0
  -9 -14  -5   18.79    3.22   0
   9 -14   5    9.82    3.27   0
   9 -14   5    9.82    2.34   0
   9  14   5   18.37    3.20   0
  10 -14   5    5.83    2.32   0
 -10 -14  -5    5.20    3.07   0
  10 -14   5    1.13    3.02   0
  10  14   5    2.42    2.29   0
   9 -15  -5    6.43    3.19   0
   9 -15  -5    0.94    2.16   0
  -9 -15   5    9.65    3.17   0
   8 -15  -5   -0.41    2.98   0
  -8 -15   5    1.83    3.14   0
   8 -15  -5    5.88    3.08   0
   7 -15  -5   38.16    3.60   0
   7 -15  -5   41.36    3.20   0
  -7 -15   5   51.71    3.54   0
  -6 -15   5    4.37    3.09   0
   6 -15  -5    2.56    3.16   0
   6 -15  -5   -2.07    2.94   0
   6 -15  -5    5.10    2.93   0
   5 -15  -5   73.33    3.55   0
   5 -15  -5   70.40    2.69   0
   5 -15  -5   69.75    3.52   0
  -5 -15   5   64.06    3.61   0
   4 -15  -5   -5.63    2.93   0
  -4 -15   5    2.26    3.16   0
   4 -15  -5    2.92    2.97   0
   4 -15  -5    2.66    3.24   0
  -3 -15   5   11.88    3.27   0
   3 -15  -5    9.91    3.12   0
   3 -15  -5    9.49    2.29   0
   3 -15  -5   11.55    3.91   0
  -2 -15   5   74.28    3.68   0
   2 -15  -5   70.68    3.85   0
  -2 -15   5   70.29    6.07   0
   2 -15  -5   78.57    3.38   0
   1 -15  -5   10.81    4.07   0
  -1 -15   5   14.26    3.18   0
  -1 -15   5   14.39    4.03   0
   1 -15  -5   10.57    3.01   0
  -1 -15   5   12.71    3.32   0
   0 -15   5    1.06    3.99   0
   0 -15  -5   -1.77    3.88   0
   0 -15   5    0.21    3.07   0
   0 -15  -5    1.38    3.04   0
   0 -15   5   -0.78    2.93   0
   1 -15   5   36.19    3.13   0
   1 -15   5   27.44    4.39   0
  -1 -15  -5   39.94    4.82   0
   1 -15   5   34.59    3.20   0
  -1 -15  -5   31.45    3.15   0
  -2 -15  -5   11.31    3.06   0
  -2 -15  -5    2.02    4.50   0
   2 -15   5   -3.46    3.73   0
   2 -15   5    5.22    3.04   0
   2 -15   5    2.61    2.93   0
  -3 -15  -5   73.88    3.60   0
   3 -15   5   79.98    3.34   0
   3 -15   5   72.68    3.50   0
  -3 -15  -5   71.13    5.93   0
   4 -15   5   88.36    3.62   0
   4 -15   5   70.11    3.58   0
  -4 -15  -5   94.72    3.52   0
  -5 -15  -5   17.37    3.13   0
   5 -15   5   14.98    3.17   0
   5 -15   5   22.10    3.16   0
  -6 -15  -5    7.31    3.11   0
   6 -15   5    8.09    2.81   0
   6 -15   5    3.76    3.09   0
   7 -15   5   -0.59    3.03   0
  -7 -15  -5    5.22    3.03   0
   7  15   5    1.33    2.07   0
   7 -15   5    1.98    3.05   0
  -8 -15  -5   30.23    3.29   0
   8 -15   5   28.39    3.25   0
   8  15   5   27.84    3.31   0
   8 -15   5   26.22    3.32   0
   8 -16  -5    0.93    3.01   0
   8 -16  -5    3.38    3.13   0
  -8 -16   5   -1.09    3.06   0
   7 -16  -5    9.54    3.11   0
  -7 -16   5   15.24    3.20   0
   7 -16  -5   11.35    3.02   0
   6 -16  -5   17.67    3.43   0
  -6 -16   5   15.57    4.05   0
   6 -16  -5   16.03    3.08   0
   6 -16  -5   19.06    3.13   0
   5 -16  -5   40.16    3.33   0
  -5 -16   5   30.40    3.39   0
   5 -16  -5   35.60    3.20   0
   5 -16  -5   30.65    3.13   0
   4 -16  -5    3.81    3.11   0
   4 -16  -5    9.91    3.05   0
  -4 -16   5    7.76    3.29   0
   4 -16  -5    8.37    3.15   0
   3 -16  -5  144.10    3.65   0
   3 -16  -5  121.46    4.82   0
   3 -16  -5  130.75    3.62   0
  -3 -16   5  125.66    4.00   0
  -2 -16   5    4.17    3.13   0
   2 -16  -5    1.49    3.16   0
  -2 -16   5    5.08    6.96   0
   2 -16  -5    3.39    2.02   0
  -2 -16   5    5.03    3.17   0
  -1 -16   5  138.43    6.01   0
   1 -16  -5  119.12    5.12   0
  -1 -16   5  126.41    3.85   0
   1 -16  -5  137.27    3.78   0
  -1 -16   5  138.06    4.71   0
   0 -16   5   -0.91    3.86   0
   0 -16  -5    2.04    4.08   0
   0 -16   5    3.30    3.02   0
   0 -16   5    2.44    2.97   0
   0 -16  -5    0.66    3.04   0
   1 -16   5    3.84    2.96   0
   1 -16   5    1.02    3.82   0
  -1 -16  -5    4.39    3.84   0
  -1 -16  -5    1.65    2.90   0
   1 -16   5    4.91    3.02   0
  -2 -16  -5   29.21    3.10   0
   2 -16   5   27.35    3.36   0
   2 -16   5   24.92    4.01   0
  -2 -16  -5   32.31    5.39   0
   2 -16   5   28.44    3.24   0
  -3 -16  -5   29.59    2.35   0
   3 -16   5   23.44    3.28   0
   3 -16   5   24.76    3.32   0
   3 -16   5   21.31    3.30   0
  -3 -16  -5   31.11    6.62   0
  -4 -16  -5   16.82    2.41   0
   4 -16   5   15.67    3.18   0
   4 -16   5   16.58    3.67   0
  -5 -16  -5   13.21    3.13   0
   5 -16   5   10.74    3.13   0
   5 -16   5   13.55    3.09   0
   6 -16   5    3.40    3.07   0
  -6 -16  -5    2.46    3.02   0
   6 -16   5   -4.26    2.90   0
  -7 -16  -5   34.80    3.35   0
   7 -16   5   26.80    3.28   0
   7 -16   5   24.89    3.30   0
   6 -17  -5    3.96    3.25   0
   6 -17  -5    2.90    2.08   0
  -6 -17   5   -0.12    3.75   0
   6 -17  -5    3.41    2.96   0
  -5 -17   5    6.43    3.20   0
   5 -17  -5    7.89    3.25   0
   5 -17  -5    3.93    3.00   0
   5 -17  -5    4.28    3.03   0
   4 -17  -5    1.19    2.89   0
  -4 -17   5    4.37    3.08   0
   4 -17  -5    1.05    2.95   0
   4 -17  -5    0.31    3.87   0
  -3 -17   5    8.80    3.89   0
   3 -17  -5    9.98    3.07   0
   3 -17  -5    4.46    3.22   0
   3 -17  -5    2.54    3.04   0
  -2 -17   5   19.98    3.18   0
   2 -17  -5   13.40    4.11   0
  -2 -17   5   14.82    3.24   0
   2 -17  -5   11.56    3.17   0
  -1 -17   5    8.26    5.11   0
   1 -17  -5    6.13    3.40   0
  -1 -17   5    5.46    2.94   0
   1 -17  -5   10.33    3.00   0
  -1 -17   5    8.37    2.98   0
   0 -17   5    4.28    4.56   0
   0 -17  -5    4.40    3.95   0
   0 -17   5    2.30    3.13   0
   0 -17   5    0.47    3.12   0
   0 -17  -5    7.70    2.94   0
   1 -17   5   33.20    3.30   0
  -1 -17  -5   24.37    4.79   0
   1 -17   5   22.93    3.41   0
  -1 -17  -5   30.57    3.18   0
   1 -17   5   24.88    3.32   0
   2 -17   5    8.31    3.75   0
  -2 -17  -5    4.40    5.08   0
  -2 -17  -5   -0.18    3.00   0
   2 -17   5    2.32    3.08   0
   2 -17   5    4.83    3.18   0
  -3 -17  -5    0.48    3.09   0
   3 -17   5    3.17    3.02   0
   3 -17   5    3.11    2.01   0
   3 -17   5   -2.18    2.86   0
  -4 -17  -5    8.65    3.06   0
   4 -17   5    1.88    3.01   0
   4 -17   5    2.19    3.67   0
   4 -17   5    6.29    2.97   0
  -5 -17  -5    5.42    3.02   0
   5 -17   5    1.71    3.02   0
   5 -17   5   -0.02    3.05   0
   3 -18  -5    1.98    3.90   0
   3 -18  -5    1.27    2.93   0
  -3 -18   5    0.34    3.83   0
   3 -18  -5   -2.16    2.12   0
  -2 -18   5    0.15    3.21   0
  -2 -18   5    1.17    3.04   0
   2 -18  -5    4.32    2.95   0
   2 -18  -5   -0.17    3.38   0
   2 -18  -5    6.42    2.95   0
  -1 -18   5    1.14    5.91   0
  -1 -18   5    2.53    3.61   0
  -1 -18   5    3.66    5.94   0
   1 -18  -5    8.85    2.93   0
   1 -18  -5   -0.51    3.29   0
  -1 -18   5    2.35    3.17   0
   0 -18  -5   -1.22    3.89   0
   0 -18   5    1.52    4.39   0
   0 -18   5    1.94    3.04   0
   0 -18   5    0.76    3.04   0
   0 -18  -5    2.14    2.11   0
   1 -18   5   44.35    4.55   0
  -1 -18  -5   50.65    5.39   0
  -1 -18  -5   61.80    3.41   0
   1 -18   5   45.83    3.52   0
   1 -18   5   54.37    3.57   0
  -2 -18  -5   18.07    3.15   0
   2 -18   5    9.47    4.05   0
  -2 -18  -5   11.67    7.28   0
   2 -18   5   14.81    3.31   0
   2 -18   5    8.11    3.36   0
   3 -18   5    6.64    3.81   0
   3 -18   5    6.42    3.15   0
  -3 -18  -5    7.69    3.05   0
   3 -18   5    6.57    3.17   0
  16   0  -6    1.97    3.11   0
  16   0  -6    4.73    3.06   0
 -16   0   6    1.81    2.19   0
  15   0  -6    3.65    3.12   0
 -15   0   6    0.59    2.97   0
  15   0  -6   -0.35    3.03   0
  14   0  -6   32.19    3.12   0
 -14   0   6   35.57    3.34   0
  14   0  -6   38.60    3.28   0
 -13   0   6  166.82    3.88   0
  13   0  -6  165.98    3.92   0
  13   0  -6  152.84    3.89   0
 -12   0   6   34.98    3.20   0
  12   0  -6   31.50    3.13   0
  12   0  -6   33.48    3.36   0
  11   0  -6   22.59    3.27   0
 -11   0   6   18.31    3.37   0
  11   0  -6   19.89    3.54   0
 -10   0   6  896.62    6.74   0
  10   0  -6  942.51    6.53   0
  10   0  -6  869.94    7.13   0
   9   0  -6 4044.77   12.17   0
  -9   0   6 3684.92   12.68   0
   9   0  -6 3541.31   12.81   0
   8   0  -6   55.28    3.84   0
   8   0  -6   60.75    3.60   0
  -8   0   6   59.98    3.99   0
   7   0  -6   46.65    3.60   0
   7   0  -6   45.31    3.76   0
  -7   0   6   44.75    3.69   0
   6   0  -6  396.89    6.15   0
  -6   0   6  411.02    6.10   0
   6   0  -6  425.63    5.33   0
   5   0  -6  145.38    4.74   0
   5   0  -6  152.32    3.57   0
  -5   0   6  152.95    5.40   0
   4   0  -6 5106.47   14.36   0
  -4   0   6 5087.64   14.33   0
   2   0  -6 1080.17    7.82   0
  -2   0   6 1048.73    7.82   0
   2   0  -6 1031.03   12.16   0
   2   0  -6  992.43   12.41   0
   1   0  -6    0.41    4.26   0
   1   0  -6    3.96    5.45   0
  -1   0   6    2.38    4.28   0
   0   0   6 1458.17    8.98   0
   0   0  -6 1536.94    9.12   0
   0   0  -6 1461.32   12.61   0
   0   0   6 1484.50   12.74   0
   2   0   6 2430.86   10.63   0
   2   0   6 2223.60   12.14   0
  -2   0  -6 2460.56   10.53   0
  -2   0  -6 2236.56   11.84   0
   3   0   6 1372.41    9.21   0
   3   0   6 1550.30    8.58   0
  -3   0  -6 1418.04    7.58   0
  -3   0  -6 1431.79    9.05   0
   4   0   6   10.95    3.63   0
  -4   0  -6    8.56    3.56   0
   4   0   6    5.06    3.84   0
  -4   0  -6    8.18    2.80   0
  -5   0  -6 1080.09    7.37   0
   5   0   6  968.25    7.51   0
   5   0   6 1114.05    7.33   0
   6   0   6   20.65    3.51   0
   6   0   6   21.63    3.45   0
  -6   0  -6   16.24    3.46   0
   7   0   6   47.59    3.45   0
  -7   0  -6   47.16    2.53   0
   7   0   6   57.20    3.33   0
  -8   0  -6    4.79    3.42   0
   8   0   6    2.22    3.36   0
   8   0   6    8.68    3.43   0
  -9   0  -6  384.64    4.81   0
   9   0   6  389.27    4.10   0
   9   0   6  423.82    4.95   0
  10   0   6  328.13    4.53   0
 -10   0  -6  311.89    4.44   0
  10   0   6  341.38    4.49   0
 -11   0  -6  165.25    3.18   0
  11   0   6  172.86    3.20   0
  11   0   6  167.35    3.99   0
 -12   0  -6    3.15    2.21   0
  12   0   6   11.09    3.03   0
  12   0   6    9.02    3.05   0
  13   0   6    2.46    3.00   0
 -13   0  -6    3.64    2.17   0
  13   0   6   -3.39    2.88   0
  14   0   6   75.80    2.72   0
 -14   0  -6   70.44    2.64   0
  14   0   6   75.26    3.63   0
  15   0   6    5.61    3.07   0
  15   0   6    4.80    3.02   0
 -15   0  -6   -1.10    2.16   0
  16  -1  -6    1.05    2.95   0
  16   1  -6    6.30    3.02   0
  16   1  -6   -2.77    3.20   0
 -16  -1   6    1.74    3.15   0
  16  -1  -6    2.49    3.03   0
 -16   1   6    2.63    2.96   0
  15   1  -6   55.75    3.57   0
 -15  -1   6   47.55    3.59   0
  15  -1  -6   61.29    3.53   0
  15   1  -6   56.02    3.50   0
  15  -1  -6   58.70    3.58   0
 -15   1   6   59.17    3.59   0
  14  -1  -6    4.95    2.94   0
  14   1  -6    6.08    3.11   0
 -14  -1   6    4.65    3.11   0
  14   1  -6    8.42    3.14   0
  14  -1  -6    4.80    3.10   0
 -14   1   6    5.39    3.03   0
 -13  -1   6  109.73    3.67   0
  13   1  -6   98.94    3.63   0
 -13   1   6  119.46    3.61   0
  13  -1  -6  115.92    3.75   0
  13  -1  -6  114.45    2.96   0
  13   1  -6  111.20    3.64   0
  12   1  -6    3.69    2.88   0
  12   1  -6    1.23    3.17   0
 -12  -1   6    2.82    3.06   0
 -12   1   6   -2.21    2.99   0
  12  -1  -6   -1.25    2.35   0
  12  -1  -6   -1.16    3.00   0
  11  -1  -6  158.47    3.92   0
  11   1  -6  151.37    4.14   0
 -11  -1   6  151.08    4.11   0
  11   1  -6  144.58    4.12   0
 -11   1   6  146.75    4.11   0
  11  -1  -6  150.46    4.10   0
 -10  -1   6   54.57    4.28   0
  10   1  -6   51.47    3.54   0
  10  -1  -6   54.68    3.53   0
  10  -1  -6   60.76    2.78   0
  10   1  -6   48.13    3.67   0
 -10   1   6   56.79    3.48   0
   9  -1  -6  230.58    4.63   0
  -9  -1   6  236.39    5.59   0
   9   1  -6  206.69    4.92   0
   9   1  -6  240.09    4.43   0
   9  -1  -6  211.27    4.59   0
  -9   1   6  226.08    4.56   0
   8  -1  -6  232.50    4.88   0
  -8  -1   6  230.09    4.86   0
   8  -1  -6  264.30    4.53   0
   8   1  -6  256.50    4.33   0
  -8   1   6  251.49    4.74   0
   8   1  -6  226.66    5.39   0
   7  -1  -6  611.68    5.54   0
  -7  -1   6  579.41    6.35   0
   7  -1  -6  578.59    6.36   0
  -7   1   6  602.24    6.11   0
   7   1  -6  545.27    6.40   0
   7   1  -6  613.49    5.66   0
   6   1  -6   85.14    3.99   0
   6  -1  -6   88.31    3.82   0
  -6  -1   6   81.63    3.91   0
   6  -1  -6   84.42    3.91   0
  -6   1   6   89.07    4.00   0
   6   1  -6   91.13    4.01   0
   5  -1  -6  420.48    5.24   0
   5   1  -6  391.14    5.43   0
   5   1  -6  379.08    7.00   0
  -5   1   6  420.51    5.97   0
   5  -1  -6  403.49    6.01   0
  -5  -1   6  363.01    6.20   0
  -4  -1   6  159.39    4.68   0
   4  -1  -6  157.34    4.89   0
  -4   1   6  167.13    4.66   0
   4  -1  -6  170.97    4.58   0
   4   1  -6  155.49    5.94   0
  -4  -1   6  152.24    5.83   0
   4   1  -6  163.20    4.56   0
  -3   1   6  414.11    5.80   0
   3  -1  -6  409.83    5.50   0
   3   1  -6  397.85    5.68   0
  -3  -1   6  382.71    5.69   0
   3   1  -6  395.29    9.50   0
   3  -1  -6  404.42    7.37   0
   2   1  -6   43.32    7.90   0
   2  -1  -6   48.10    4.19   0
   2   1  -6   43.94    8.68   0
  -2  -1   6   42.05    3.14   0
   2   1  -6   46.76    4.37   0
  -2   1   6   45.88    4.48   0
   2  -1  -6   44.86    5.39   0
  -1  -1   6  700.62    6.17   0
   1  -1  -6  731.96    6.93   0
   1   1  -6  687.70   13.30   0
  -1   1   6  727.65    7.05   0
   1   1  -6  692.52    6.14   0
   1  -1  -6  711.99    9.11   0
   0  -1   6  116.60    4.81   0
   0  -1   6  105.16    6.53   0
   0   1  -6  113.23    4.71   0
   0   1   6  122.39    4.87   0
   0   1  -6  109.67    6.57   0
   0  -1  -6  126.02    5.28   0
   0  -1  -6  125.00    3.78   0
   0   1   6  128.20    6.16   0
   1   1   6   42.85    5.31   0
   1  -1   6   36.84    3.11   0
   1   1   6   46.98    4.36   0
  -1  -1  -6   41.67    4.51   0
   1  -1   6   36.56    5.61   0
  -1   1  -6   38.97    4.20   0
  -1  -1  -6   45.00    4.28   0
  -1   1  -6   38.36    5.54   0
  -2   1  -6 2209.11   12.15   0
  -2  -1  -6 2259.68   11.23   0
   2  -1   6 2309.49   10.45   0
   2  -1   6 2176.54   12.53   0
  -2  -1  -6 2405.47   10.52   0
   2   1   6 2410.56   10.54   0
  -2   1  -6 2271.05   10.01   0
   2   1   6 2149.53   11.30   0
   3  -1   6  908.66    6.86   0
   3   1   6  871.22    6.87   0
   3  -1   6  785.96    7.50   0
  -3  -1  -6  890.70    6.87   0
   3   1   6  849.03    7.22   0
  -3  -1  -6  817.87    7.16   0
  -3   1  -6  864.26    6.69   0
  -3   1  -6  829.83    7.37   0
   4   1   6 1100.16    7.46   0
   4  -1   6 1167.57    6.76   0
   4  -1   6 1037.40    7.90   0
  -4  -1  -6 1033.61    7.20   0
   4   1   6  989.14    7.64   0
  -4  -1  -6 1063.76    7.46   0
  -4   1  -6 1116.42    7.87   0
  -5   1  -6  371.89    5.40   0
   5  -1   6  338.51    5.31   0
   5   1   6  311.50    4.46   0
   5   1   6  368.09    5.19   0
   5  -1   6  374.58    4.25   0
  -5  -1  -6  324.24    5.11   0
  -6   1  -6  613.61    5.90   0
   6   1   6  610.53    5.91   0
   6   1   6  664.14    5.90   0
   6  -1   6  680.63    5.73   0
   6  -1   6  570.39    5.75   0
  -6  -1  -6  629.22    5.84   0
  -7   1  -6  177.41    4.15   0
   7   1   6  173.95    3.98   0
  -7  -1  -6  168.58    4.15   0
   7  -1   6  159.87    3.94   0
   7  -1   6  171.92    4.01   0
   7   1   6  164.56    3.28   0
  -8  -1  -6  791.10    6.16   0
  -8   1  -6  811.53    6.36   0
   8   1   6  816.50    6.36   0
   8  -1   6  765.87    5.45   0
   8  -1   6  844.29    6.32   0
   8   1   6  826.05    6.14   0
   9  -1   6  295.46    4.54   0
  -9  -1  -6  273.75    4.31   0
   9   1   6  279.79    4.57   0
   9  -1   6  275.12    4.43   0
  -9   1  -6  289.68    4.46   0
   9   1   6  291.09    4.48   0
 -10  -1  -6   91.96    3.49   0
  10   1   6   86.01    3.50   0
 -10   1  -6   89.25    2.71   0
  10  -1   6   98.46    3.59   0
  10   1   6   96.29    3.60   0
  10  -1   6   83.09    3.57   0
  11   1   6   44.84    3.35   0
 -11   1  -6   45.06    3.41   0
 -11  -1  -6   44.07    3.28   0
  11   1   6   43.76    3.31   0
  11  -1   6   47.93    3.48   0
  11  -1   6   47.06    3.38   0
 -12  -1  -6  115.22    3.50   0
  12   1   6  111.92    3.54   0
  12   1   6  109.60    3.51   0
  12  -1   6  114.27    3.63   0
 -12   1  -6  122.72    3.68   0
  12  -1   6  125.22    3.74   0
  13  -1   6    2.64    3.12   0
 -13   1  -6    4.45    2.94   0
 -13  -1  -6    7.57    2.96   0
  13   1   6    4.77    2.94   0
  13  -1   6    4.43    2.95   0
  13   1   6    8.06    3.03   0
  14   1   6   30.42    3.19   0
  14  -1   6   33.91    3.33   0
 -14  -1  -6   33.81    2.37   0
  14  -1   6   35.79    2.35   0
 -14   1  -6   37.35    3.18   0
  14   1   6   34.52    2.34   0
 -15  -1  -6    6.13    3.02   0
  15   1   6    5.10    2.05   0
  15  -1   6   10.17    3.05   0
  15   1   6    4.15    3.09   0
  15  -1   6    1.80    2.27   0
 -15   1  -6    3.24    2.27   0
  15  -2  -6   37.55    2.65   0
  15   2  -6   43.28    3.53   0
 -15   2   6   46.03    3.38   0
  15   2  -6   48.46    3.48   0
  15  -2  -6   54.21    3.39   0
 -15  -2   6   45.29    3.52   0
  14  -2  -6   -0.22    3.24   0
  14   2  -6    4.37    3.03   0
 -14   2   6    6.56    3.04   0
 -14  -2   6    4.61    3.14   0
  14   2  -6    5.46    3.14   0
  14  -2  -6    2.58    3.14   0
  13  -2  -6    2.36    3.12   0
  13   2  -6    4.95    3.08   0
 -13  -2   6    3.19    3.02   0
 -13   2   6    3.60    2.99   0
  13   2  -6    1.28    3.06   0
  13  -2  -6    8.05    3.04   0
  12  -2  -6    3.13    3.30   0
  12   2  -6    0.58    3.03   0
 -12  -2   6    4.58    3.01   0
  12   2  -6    4.47    3.02   0
 -12   2   6   -2.27    3.01   0
  12  -2  -6   -1.84    3.12   0
  11   2  -6  950.35    6.62   0
  11  -2  -6  910.74    6.80   0
 -11   2   6  915.18    6.72   0
  11  -2  -6  965.09    6.26   0
  11   2  -6  891.86    6.60   0
 -11  -2   6  899.26    6.86   0
  10   2  -6   43.08    3.42   0
  10  -2  -6   48.58    2.70   0
  10   2  -6   38.91    3.31   0
 -10   2   6   51.81    3.39   0
  10  -2  -6   47.90    3.43   0
 -10  -2   6   39.13    3.43   0
   9   2  -6   43.44    3.85   0
   9   2  -6   43.24    3.50   0
   9  -2  -6   40.15    3.47   0
   9  -2  -6   45.58    2.78   0
  -9   2   6   41.20    3.58   0
  -9  -2   6   46.81    3.86   0
   8   2  -6  625.35    5.76   0
   8  -2  -6  646.27    5.67   0
  -8   2   6  607.71    5.74   0
   8   2  -6  569.56    6.29   0
   8  -2  -6  580.53    5.90   0
  -8  -2   6  578.97    6.32   0
   7   2  -6 2529.25   10.34   0
   7  -2  -6 2333.86   10.72   0
  -7   2   6 2512.39   10.49   0
   7   2  -6 2272.20   12.24   0
   7  -2  -6 2580.48    9.52   0
  -7  -2   6 2289.08   11.65   0
   6   2  -6  184.09    4.42   0
   6  -2  -6  219.89    4.44   0
  -6  -2   6  167.31    5.27   0
  -6   2   6  202.32    4.50   0
   6   2  -6  169.80    5.39   0
   6  -2  -6  205.37    4.63   0
   5  -2  -6 2805.65   12.32   0
   5   2  -6 2848.67   11.27   0
  -5  -2   6 2655.77   15.19   0
   5   2  -6 2695.35   15.60   0
   5  -2  -6 2896.74   10.42   0
   4   2  -6  582.04    6.25   0
   4  -2  -6  568.09    5.76   0
  -4  -2   6  544.90    9.10   0
   4   2  -6  549.71    9.13   0
   4  -2  -6  569.89    6.62   0
  -4  -2   6  590.11    6.35   0
   3   2  -6 1237.09    8.33   0
   3   2  -6 1233.52   18.65   0
  -3  -2   6 1216.16    8.40   0
   3  -2  -6 1345.70    8.01   0
   3  -2  -6 1239.99    9.16   0
  -3   2   6 1316.35    8.05   0
  -2   2   6 1483.78    8.79   0
   2   2  -6 1303.10    8.60   0
   2  -2  -6 1401.01    7.88   0
   2  -2  -6 1473.95   10.52   0
  -2  -2   6 1319.07    8.71   0
   1   2   6  498.25    5.38   0
  -1  -2  -6  495.34    6.29   0
   1  -2   6  534.31    6.39   0
  -1  -2  -6  536.13    6.26   0
  -1   2  -6  508.22    8.42   0
  -1   2  -6  512.72    5.41   0
   1  -2   6  453.02    8.13   0
   1   2   6  513.48    6.66   0
   2   2   6    1.76    4.12   0
  -2  -2  -6   -1.62    4.07   0
   2  -2   6   -0.45    3.89   0
  -2   2  -6   -2.03    4.01   0
  -2  -2  -6    5.03    2.75   0
  -2   2  -6    1.89    3.78   0
   2  -2   6   -0.58    3.89   0
   2   2   6   -1.50    4.07   0
  -3   2  -6 1913.49   10.58   0
  -3  -2  -6 1947.68    9.70   0
  -3  -2  -6 1995.27    9.52   0
   3   2   6 2017.30    9.71   0
   3   2   6 1901.32    9.94   0
  -3   2  -6 1830.55    8.31   0
   3  -2   6 1744.52   10.97   0
   3  -2   6 2055.78    9.38   0
   4  -2   6  157.80    4.40   0
  -4   2  -6  147.75    4.52   0
   4   2   6  166.11    4.54   0
   4   2   6  143.19    4.46   0
  -4  -2  -6  163.69    4.45   0
   4  -2   6  133.11    4.51   0
  -4  -2  -6  146.67    4.32   0
  -5  -2  -6  903.63    6.77   0
  -5   2  -6  918.60    7.12   0
   5   2   6  920.63    6.27   0
   5   2   6  889.34    6.86   0
   5  -2   6  840.79    7.11   0
   5  -2   6  921.30    6.47   0
   6   2   6 2102.11    9.11   0
   6   2   6 2420.30    9.66   0
   6  -2   6 2139.32    8.25   0
  -6   2  -6 2171.32    9.51   0
   6  -2   6 2024.38    9.23   0
  -6  -2  -6 2151.26    8.98   0
   7   2   6  842.88    6.34   0
   7   2   6  910.93    6.36   0
   7  -2   6  852.08    5.58   0
  -7   2  -6  870.81    6.26   0
   7  -2   6  832.87    6.06   0
  -7  -2  -6  860.99    6.41   0
   8   2   6  635.10    5.56   0
   8  -2   6  703.78    5.82   0
   8  -2   6  683.67    5.77   0
  -8   2  -6  679.15    5.97   0
   8   2   6  667.47    5.84   0
  -8  -2  -6  639.53    5.66   0
  -9  -2  -6   64.56    2.64   0
   9   2   6   70.95    3.52   0
  -9   2  -6   68.30    2.77   0
   9  -2   6   74.78    3.64   0
   9  -2   6   72.75    3.62   0
   9   2   6   74.72    3.50   0
  10   2   6   11.95    2.14   0
 -10  -2  -6    9.44    2.28   0
  10  -2   6   12.64    3.17   0
  10  -2   6   12.70    3.15   0
  10   2   6   14.94    3.19   0
 -10   2  -6   12.59    3.21   0
 -11  -2  -6   23.46    3.04   0
  11   2   6   31.94    3.42   0
  11  -2   6   15.46    2.28   0
  11   2   6   19.12    3.07   0
  11  -2   6   15.77    3.20   0
 -11   2  -6   17.57    3.18   0
  12   2   6   57.13    3.28   0
  12   2   6   49.54    3.44   0
 -12  -2  -6   51.90    3.26   0
  12  -2   6   60.08    3.47   0
 -12   2  -6   55.23    3.41   0
  12  -2   6   50.65    3.41   0
 -13  -2  -6    2.34    2.93   0
  13   2   6    4.36    3.00   0
  13  -2   6    0.59    3.08   0
  13   2   6    8.99    3.07   0
  13  -2   6    7.55    2.97   0
 -13   2  -6    0.95    2.98   0
  14   2   6    9.69    2.15   0
 -14  -2  -6   13.08    3.20   0
  14   2   6   12.46    3.23   0
  14  -2   6    4.18    3.09   0
  14  -2   6    7.57    3.19   0
 -14   2  -6   16.00    3.12   0
  15   2   6    2.29    2.00   0
 -15  -2  -6    3.15    2.96   0
[truncated: 708,443 more chars]
